# Supplementary material for: Response induced in Mycoplasma gallisepticum under heat shock might be relevant to infection process
Source: Sci Rep. 2017 Sep 12;7:11330. doi: 10.1038/s41598-017-09237-7 (PMC5595898; doi:10.1038/s41598-017-09237-7)
Supplement: Supplementary file 2 — Table S1 [file 41598_2017_9237_MOESM2_ESM.xls]

## Sheet: Proteome response to heat shock
Response induced in Mycoplasma gallisepticum under heat shock might be relevant to infection process.
Ivan Butenko, Anna Vanyushkina, Olga Pobeguts, Daria Matyushkina*, Sergey Kovalchuk, Alexey Gorbachev, Nicolay Anikanov, Gleb Fisunov, Vadim Govorun
*d.matyushkina@gmail.com
Table S1. Mycoplasma gallispeticum proteome response to heat shock
Protein	Functional group	Supposed role	Methods that show significant abundance changes	Heat shock protein fold change (SWATH)	Heat shock and incubation protein fold change (SWATH)	2D-DIGE Protein change direction*	Heat shock protein fold change (MRM)	Heat shock and incubation protein fold change (MRM)	Heat shock protein p-value (SWATH)	Heat shock and incubation protein p-value (SWATH)	Heat shock protein p-value (MRM)	Heat shock and incubation protein p-value (MRM)
AspS	aa-tRNA synthesis	Translation regulation	SWATH	1.11747	1.34466	No change detected	Not measured	Not measured	0.198427	0.0138018	Not measured	Not measured
GlyS	aa-tRNA synthesis	Translation regulation	SWATH	1.06354	1.19777	No change detected	Not measured	Not measured	0.234959	0.0308842	Not measured	Not measured
IleS	aa-tRNA synthesis	Translation regulation	SWATH	1.40895	1.27428	No change detected	Not measured	Not measured	0.127534	0.0480153	Not measured	Not measured
MnmG/GidA	aa-tRNA synthesis	Translation regulation	SWATH	0.882556	0.63728	No change detected	Not measured	Not measured	0.142047	0.0218951	Not measured	Not measured
ProS	aa-tRNA synthesis	Translation regulation	SWATH	1.32243	1.38621	No change detected	Not measured	Not measured	0.0815117	0.0361619	Not measured	Not measured
SerS	aa-tRNA synthesis	Translation regulation	2D-DIGE	1.35687	1.50968	1,6±0,10	Not measured	Not measured	0.22399	0.109982	Not measured	Not measured
TilS	aa-tRNA synthesis	Translation regulation	MRM	Not measured	Not measured	No change detected	1.3	1.4	Not measured	Not measured	0	0.2
GCW_01845	Adhesion, movement	Adhesion, movement	2D-DIGE	1.06586	1.04856	1,6±0,10	Not measured	Not measured	0.356356	0.471998	Not measured	Not measured
Hlp3	Adhesion, movement	Adhesion, movement	SWATH	1.05031	1.19401	No change detected	Not measured	Not measured	0.0168552	0.354486	Not measured	Not measured
PlpA	Adhesion, movement	Adhesion, movement	2D-DIGE	0.951263	0.955078	4,0±0,24	Not measured	Not measured	0.117346	0.264058	Not measured	Not measured
ClpB	Chaperones	Protein folding	SWATH, MRM	1.53887	2.11521	No change detected	2.9	3.5	0.00385293	0.043248	0.01	0.03
DnaJ	Chaperones	Protein folding	2D-DIGE, MRM	Not measured	Not measured	1,4±0,09	1.5	1	Not measured	Not measured	0.02	0.88
DnaJ_6	Chaperones	Protein folding	SWATH	1.13305	1.41774	No change detected	Not measured	Not measured	0.221728	0.0135296	Not measured	Not measured
DnaK	Chaperones	Protein folding	SWATH, 2D-DIGE, MRM	0.796589	1.38776	2,5±0,15	1.6	1.8	0.0169545	0.00838528	0.03	0.08
GroEL	Chaperones	Protein folding	2D-DIGE	0.881723	1.20191	2,84±0,17	1	1.3	0.0767803	0.560373	0.83	0.08
GrpE	Chaperones	Protein folding	SWATH, 2D-DIGE	1.22245	1.67418	1,98±0,12	Not measured	Not measured	0.673522	0.0296549	Not measured	Not measured
Nfo	DNA repair	Reparation	SWATH	1.05849	1.22739	No change detected	Not measured	Not measured	0.687196	0.0316571	Not measured	Not measured
NrnA	DNA repair	Reparation	2D-DIGE	Not measured	Not measured	1,6±0,10	Not measured	Not measured	Not measured	Not measured	Not measured	Not measured
GCW_03585	Kinases	PTM	2D-DIGE	Not measured	Not measured	1,45±0,09	Not measured	Not measured	Not measured	Not measured	Not measured	Not measured
PtsA	Kinases	PTM	2D-DIGE	1.24322	1.20736	2,19±0,13	Not measured	Not measured	0.763116	0.129272	Not measured	Not measured
Ffh	Membrane transport	Antigen elimination	SWATH	0.730596	0.853609	No change detected	Not measured	Not measured	0.00993184	0.222222	Not measured	Not measured
PotA	Membrane transport	Osmotic stress	2D-DIGE	1.30814	1.09529	1,85±0,11	Not measured	Not measured	0.853089	0.644906	Not measured	Not measured
CbiQ	Membrane transport	Unknown	SWATH	1.09736	1.40384	No change detected	Not measured	Not measured	0.249259	0.0115015	Not measured	Not measured
FruB	Membrane transport	Unknown	SWATH	0.614101	0.867489	No change detected	Not measured	Not measured	0.0290931	0.341745	Not measured	Not measured
GCW_01625	Membrane transport	Unknown	SWATH	1.1364	1.30816	No change detected	Not measured	Not measured	0.0271856	0.00022073	Not measured	Not measured
GCW_02115	Membrane transport	Unknown	2D-DIGE	Not measured	Not measured	0,56±0,04	Not measured	Not measured	Not measured	Not measured	Not measured	Not measured
HatA	Membrane transport	Unknown	SWATH, 2D-DIGE	1.23578	1.39126	0,89±0,05	Not measured	Not measured	0.000272169	0.00166547	Not measured	Not measured
SalX	Membrane transport	Unknown	SWATH, 2D-DIGE	1.66307	1.5737	1,57±0,09	Not measured	Not measured	0.075229	0.0244253	Not measured	Not measured
Zip	Membrane transport	Unknown	2D-DIGE	Not measured	Not measured	1,6±0,10	Not measured	Not measured	Not measured	Not measured	Not measured	Not measured
AceF	Metabolism	Maintaining energy balance	2D-DIGE	1.06323	1.46521	1,6±0,10	Not measured	Not measured	0.885608	0.106879	Not measured	Not measured
GCW_02755	Metabolism	Maintaining energy balance	2D-DIGE	0.953263	1.09932	1,20±0,07	Not measured	Not measured	0.459123	0.212501	Not measured	Not measured
GpsA	Metabolism	Maintaining energy balance	SWATH	1.1851	1.38048	No change detected	Not measured	Not measured	0.0409122	0.014418	Not measured	Not measured
Ldh	Metabolism	Maintaining energy balance	MRM	1.31357	1.58703	No change detected	0.9	1	0.698814	0.247202	0.04	0.87
Pgk	Metabolism	Maintaining energy balance	SWATH	1.14177	1.1484	No change detected	Not measured	Not measured	0.363772	0.0180367	Not measured	Not measured
Ppa	Metabolism	Maintaining energy balance	2D-DIGE	Not measured	Not measured	2,19±0,13	Not measured	Not measured	Not measured	Not measured	Not measured	Not measured
PrsA	Metabolism	Maintaining energy balance	SWATH	1.19259	1.63886	No change detected	Not measured	Not measured	0.229258	0.0192045	Not measured	Not measured
PykF	Metabolism	Maintaining energy balance	SWATH	1.47629	1.51231	No change detected	Not measured	Not measured	0.254393	0.0105729	Not measured	Not measured
TktA_1	Metabolism	Maintaining energy balance	SWATH	1.02196	1.13688	No change detected	Not measured	Not measured	0.763939	0.0363421	Not measured	Not measured
TpiA	Metabolism	Maintaining energy balance	SWATH	1.01904	1.10134	No change detected	Not measured	Not measured	0.483612	0.0469338	Not measured	Not measured
ArcA_1	Metabolism	Unknown	2D-DIGE	1.02724	1.01561	0,77±0,05	Not measured	Not measured	0.852259	0.714075	Not measured	Not measured
ArcA_2	Metabolism	Unknown	SWATH	1.17646	1.52082	No change detected	Not measured	Not measured	0.151782	0.0341582	Not measured	Not measured
GCW_01895	Metabolism	Unknown	2D-DIGE	Not measured	Not measured	0,74±0,05	Not measured	Not measured	Not measured	Not measured	Not measured	Not measured
IspD	Metabolism	Unknown	2D-DIGE	Not measured	Not measured	1,6±0,10	Not measured	Not measured	Not measured	Not measured	Not measured	Not measured
OsmC	Metabolism	Unknown	2D-DIGE, MRM	1.38138	1.4404	2,00±0,12	1	2.3	0.970507	0.0526529	0.68	0.03
PepA	Proteases	Antigen elimination	SWATH	1.03328	1.1646	No change detected	Not measured	Not measured	0.285351	0.0471679	Not measured	Not measured
FtsH	Proteases	Unknown	SWATH	1.05567	1.15997	No change detected	Not measured	Not measured	0.955505	0.0330362	Not measured	Not measured
GCW_00685	Proteases	Unknown	MRM	Not measured	Not measured	No change detected	1.2	1.2	Not measured	Not measured	0.44	0.02
Lon	Proteases	Unknown	2D-DIGE	1.127	1.29883	1,62±0,10	Not measured	Not measured	0.536556	0.168077	Not measured	Not measured
PepC_1	Proteases	Unknown	SWATH	1.07796	1.20224	No change detected	Not measured	Not measured	0.0410683	0.00214678	Not measured	Not measured
PepC_2	Proteases	Unknown	SWATH	1.044	1.18028	No change detected	Not measured	Not measured	0.233384	0.0125115	Not measured	Not measured
DnaN	Replication, cell cycle	Replication	SWATH	1.84355	1.69343	No change detected	Not measured	Not measured	0.844457	0.0170349	Not measured	Not measured
GCW_01885	Replication, cell cycle	Replication	SWATH, 2D-DIGE	1.20034	1.30717	2,33±0,14	Not measured	Not measured	0.871423	0.0469705	Not measured	Not measured
Smc	Replication, cell cycle	Replication	2D-DIGE	0.974108	0.879811	2,19±0,13	Not measured	Not measured	0.190342	0.103483	Not measured	Not measured
GCW_00085	ROS protection	ROS protection	2D-DIGE	1.01632	1.07728	0,26±0,02	Not measured	Not measured	0.338887	0.106299	Not measured	Not measured
TrxA_2	ROS protection	ROS protection	2D-DIGE	1.03688	1.22958	2,16±0,13	Not measured	Not measured	0.183507	0.116472	Not measured	Not measured
RnaseJ	Transcription	Slowing down transcription	SWATH	1.12481	1.3666	No change detected	Not measured	Not measured	0.346617	0.027743	Not measured	Not measured
RpoB	Transcription	Slowing down transcription	MRM	1.08506	0.895148	No change detected	0.9	0.7	0.894054	0.265666	0.03	0.03
RpoC	Transcription	Slowing down transcription	SWATH, MRM	0.796589	0.640817	No change detected	0.8	0.7	0.105494	0.0191489	0.15	0.04
GCW_00725	Transcription	Transcription regulation	2D-DIGE	Not measured	Not measured	4,75±0,29	Not measured	Not measured	Not measured	Not measured	Not measured	Not measured
GreA	Transcription	Transcription regulation	2D-DIGE	Not measured	Not measured	2,3±0,14	Not measured	Not measured	Not measured	Not measured	Not measured	Not measured
RpoA	Transcription	Transcription regulation	2D-DIGE	1.01722	1.01872	1,65±0,10	Not measured	Not measured	0.55818	0.818388	Not measured	Not measured
Efp	Translation	Translation regulation	2D-DIGE	Not measured	Not measured	1,69±0,10	Not measured	Not measured	Not measured	Not measured	Not measured	Not measured
FusA	Translation	Translation regulation	2D-DIGE	0.992483	1.0798	0,83±0,05	0.9	1	0.55623	0.684214	0.52	1
InfC	Translation	Translation regulation	SWATH	1.11561	1.16642	No change detected	Not measured	Not measured	0.191319	0.0327704	Not measured	Not measured
PrfA	Translation	Translation regulation	2D-DIGE	0.954896	0.88809	1,24±0,07	Not measured	Not measured	0.360364	0.602369	Not measured	Not measured
RplA	Translation	Translation regulation	SWATH	1.1697	1.17418	No change detected	Not measured	Not measured	0.238556	0.0476357	Not measured	Not measured
RplW	Translation	Translation regulation	SWATH	0.807766	0.806793	No change detected	Not measured	Not measured	0.0481704	0.082765	Not measured	Not measured
RpmC	Translation	Translation regulation	SWATH	1.17878	1.65214	No change detected	Not measured	Not measured	0.287866	0.0230621	Not measured	Not measured
RpmF	Translation	Translation regulation	SWATH	0.85901	0.684297	No change detected	Not measured	Not measured	0.0308375	0.0340501	Not measured	Not measured
RpsG	Translation	Translation regulation	SWATH	0.530297	0.446748	No change detected	Not measured	Not measured	0.00168786	0.00115567	Not measured	Not measured
RpsH	Translation	Translation regulation	SWATH	0.738768	0.859229	No change detected	Not measured	Not measured	0.014874	0.173595	Not measured	Not measured
RpsM	Translation	Translation regulation	SWATH	1.10634	1.09878	No change detected	Not measured	Not measured	0.0297463	0.110951	Not measured	Not measured
GCW_00430	Unknown	Unknown	SWATH	1.09224	1.23193	No change detected	Not measured	Not measured	0.191333	0.0244116	Not measured	Not measured
GCW_00640	Unknown	Unknown	2D-DIGE	0.954104	0.986607	0,06±0,01	Not measured	Not measured	0.166228	0.422383	Not measured	Not measured
GCW_00850	Unknown	Unknown	SWATH	0.733128	0.734451	No change detected	Not measured	Not measured	0.0300997	0.0343281	Not measured	Not measured
GCW_00875	Unknown	Unknown	SWATH, 2D-DIGE	0.542096	0.554328	0,51±0,04	Not measured	Not measured	0.0494728	0.0490303	Not measured	Not measured
GCW_01235	Unknown	Unknown	SWATH	1.31015	1.45233	No change detected	Not measured	Not measured	0.310712	0.0338405	Not measured	Not measured
GCW_01450	Unknown	Unknown	SWATH	0.941179	0.853972	No change detected	Not measured	Not measured	0.121037	0.0191327	Not measured	Not measured
GCW_01545	Unknown	Unknown	SWATH	1.54401	1.73114	No change detected	Not measured	Not measured	0.0681545	0.04865	Not measured	Not measured
GCW_01775	Unknown	Unknown	SWATH	1.14036	1.37364	No change detected	Not measured	Not measured	0.110669	0.0416054	Not measured	Not measured
GCW_01810	Unknown	Unknown	SWATH	0.578733	0.554914	No change detected	Not measured	Not measured	0.0346819	0.0130625	Not measured	Not measured
GCW_02295	Unknown	Unknown	2D-DIGE	1.00777	0.970649	2,35±0,14	Not measured	Not measured	0.708008	0.555287	Not measured	Not measured
GCW_02340	Unknown	Unknown	2D-DIGE	Not measured	Not measured	0,12±0,01	Not measured	Not measured	Not measured	Not measured	Not measured	Not measured
GCW_02495	Unknown	Unknown	2D-DIGE	0.942214	1.1655	2,6±0,16	Not measured	Not measured	0.482638	0.337334	Not measured	Not measured
GCW_02510	Unknown	Unknown	SWATH	0.884698	0.791607	No change detected	Not measured	Not measured	0.0285142	0.0378425	Not measured	Not measured
GCW_02585	Unknown	Unknown	2D-DIGE	Not measured	Not measured	2,5±0,15	Not measured	Not measured	Not measured	Not measured	Not measured	Not measured
GCW_02635	Unknown	Unknown	MRM	Not measured	Not measured	No change detected	0.8	0.7	Not measured	Not measured	0.31	0.01
GCW_03490	Unknown	Unknown	2D-DIGE	Not measured	Not measured	4,61±0,28	Not measured	Not measured	Not measured	Not measured	Not measured	Not measured
GCW_03865	Unknown	Unknown	MRM	Not measured	Not measured	No change detected	0.7	0.6	Not measured	Not measured	0.04	0
GCW_03990	Unknown	Unknown	2D-DIGE	Not measured	Not measured	1,26±0,05	Not measured	Not measured	Not measured	Not measured	Not measured	Not measured
GCW_91756	Unknown	Unknown	2D-DIGE	Not measured	Not measured	0,5±0,03	Not measured	Not measured	Not measured	Not measured	Not measured	Not measured
GCW_91852	Unknown	Unknown	2D-DIGE	Not measured	Not measured	0,76±0,06	Not measured	Not measured	Not measured	Not measured	Not measured	Not measured
GCW_93046	Unknown	Unknown	2D-DIGE	Not measured	Not measured	1,43±0,09	Not measured	Not measured	Not measured	Not measured	Not measured	Not measured
Vlh.A.1.01	Vlh	Antigen elimination	SWATH, MRM	0.855145	0.961793	No change detected	0.6	1	0.00655077	0.619162	0.04	0.7
Vlh.A.2.01	Vlh	Antigen elimination	SWATH	0.334646	0.378268	No change detected	Not measured	Not measured	0.00199252	0.00190504	Not measured	Not measured
Vlh.A3.03	Vlh	Antigen elimination	SWATH, 2D-DIGE, MRM	0.774783	0.982889	1,9±0,11	0.6	1.1	0.0305475	0.770143	0.03	0.61
Proteins with p-value ≤0.05 or shown differentialy represented by 2D-DIGE are marked with green background.
*Values based on the ratio of the fluorescence intensity for the channels Cy3/Cy5 were counted using the PDQuest software package (Bio-Rad). Mycoplasma under heat shock marked by green Fluorescent dye (Cy3), a control laboratory strain of M. gallisepticum S6 - red (Cy5).
