# Supplementary material for: Response induced in Mycoplasma gallisepticum under heat shock might be relevant to infection process
Source: Sci Rep. 2017 Sep 12;7:11330. doi: 10.1038/s41598-017-09237-7 (PMC5595898; doi:10.1038/s41598-017-09237-7)
Supplement: Supplementary file 3 — Table S2 [file 41598_2017_9237_MOESM3_ESM.xls]

## Sheet: Data summary
Response induced in Mycoplasma gallisepticum under heat shock might be relevant to infection process.
Ivan Butenko, Anna Vanyushkina, Olga Pobeguts, Daria Matyushkina*, Sergey Kovalchuk, Alexey Gorbachev, Nicolay Anikanov, Gleb Fisunov, Vadim Govorun
*d.matyushkina@gmail.com
Table S2. Mycoplasma gallisepticum protein and mRNA response summary.
Protein ID	Gene name	Heat shock protein fold change (SWATH)	Heat shock and incubation protein fold change (SWATH)	Heat shock protein p-value (SWATH)	Heat shock and incubation protein p-value (SWATH)	Signficiant difference (SWATH)	Peptide count (MRM)	Heat shock protein fold change (MRM)	Heat shock and incubation protein fold change (MRM)	Heat shock protein p-value (MRM)	Heat shock and incubation protein p-value (MRM)	Signficiant difference (MRM)	2D-DIGE Protein change direction	mRNA in total fraction, q-value [2]	mRNA in total fraction, fold change [2]	mRNA in ribosomal fraction, q-value [2]	mRNA in ribosomal fraction, fold change [2]	Mycoplasma pneumonia homolog	Copy per cell, [1]	MW, Da	iBAQ	Estimated protein copy number	Protein mass per cell, attogram	RPKM in total mRNA fraction, control culture [2]	RPKM in total mRNA fraction, heat shock culture [2]	RPKM in ribosomal mRNA fraction, control culture [2]	RPKM in ribosomal mRNA fraction, heat shock culture [2]
GCW_02965	GCW_02965	0.989252	1.04207	0.419964	0.90988	FALSE	Not measured	Not measured	Not measured	Not measured	Not measured	FALSE	No change detected	0.000208	0.2971	0.886667	0.954595			207846	228880	520.041	179.548	3000.62	861.721	2138.75	1925.63
GCW_01940	vlhA.1.01	0.855145	0.961793	0.00655077	0.619162	TRUE	3	0.6	1	0.04	0.7	TRUE	No change detected	0.000489	0.0722334	0.730609	0.89584			71670.4	492190	901.937	107.379	8447.64	566.171	11184.4	9419.67
GCW_03135	GCW_03135	0.920774	0.985233	0.386203	0.883891	FALSE	Not measured	Not measured	Not measured	Not measured	Not measured	FALSE	No change detected	0.099344	1.04519	0.546706	0.871394			233257	92201	270.434	104.785	1074.29	1122.35	1179.1	963.501
GCW_01315	tuf	0.980191	1.29594	0.469605	0.28409	FALSE	3	1.3	1	0.3	0.91	FALSE	No change detected	0.0365	0.463613	0.0841132	0.602214	MPN665	2291	43098.7	949860	1447.16	103.606	6030.32	2663.79	14401.3	8006.68
GCW_02960	oppA	1.01918	1.07068	0.625696	0.875714	FALSE	Not measured	Not measured	Not measured	Not measured	Not measured	FALSE	No change detected	0.000961	0.436615	0.628932	0.800514			118697	212310	492.681	97.1429	3826.25	1630.4	2253.75	1773.94
GCW_03075	dnaK	1.22515	1.38776	0.0169545	0.00838528	TRUE	3	1.6	1.8	0.03	0.08	TRUE	Up-regulated	8.2e-05	2.07159	0.867582	1.14784	MPN434	1539	64513.9	468280	870.207	93.2566	3324.08	6788.69	7421.62	7444.88
GCW_92854	GCW_92854	1.21266	1.24018	0.922663	0.0874968	FALSE	Not measured	Not measured	Not measured	Not measured	Not measured	FALSE	No change detected	0.00011	0.610844	0.000347032	0.510881			220814	70829	223.717	82.0595	1094.72	668.263	2058.66	993.084
GCW_01050	crmA	0.872053	0.878447	0.135899	0.130751	FALSE	Not measured	Not measured	Not measured	Not measured	Not measured	FALSE	No change detected	0.000187	0.685775	0.0219521	0.741767			115486	172370	424.107	81.3597	2000.45	1364.75	1493.49	1084.13
GCW_03045	GCW_03045	0.948018	0.968545	0.35125	0.430858	FALSE	Not measured	Not measured	Not measured	Not measured	Not measured	FALSE	No change detected	1.5e-05	1.39603	0.10257	0.677834			64224.1	367530	731.068	77.9936	1087.11	1514.78	2359.97	1475.41
GCW_02860	eno	0.924349	1.02715	0.122856	0.878762	FALSE	3	1	1	0.8	1	FALSE	No change detected	0.002956	0.704113	0.00699477	0.488243			51156.5	483660	890.668	75.6868	2529.84	1768.18	5743.31	2645.97
GCW_00765	ptsG_1	1.05046	1.145	0.666149	0.529397	FALSE	3	1	0.9	0.93	0.15	FALSE	No change detected	0.000499	0.274237	0.0127103	0.537708			95756.2	201590	474.661	75.5013	3411.91	900.142	4390.67	2203.49
GCW_02590	pepA	1.03328	1.1646	0.285351	0.0471679	TRUE	Not measured	Not measured	Not measured	Not measured	Not measured	FALSE	No change detected	2e-06	0.407665	0.000507054	0.359361			49239.1	408550	788.869	64.5236	2123.05	856.04	8448.58	2864.32
GCW_03350	VlhA.3.03	0.774783	0.982889	0.0305475	0.770143	TRUE	3	0.6	1.1	0.03	0.61	TRUE	Up-regulated	0.000308	0.0796885	0.554231	0.840105			70216.9	223950	511.96	59.7147	7744.89	577.703	12554.5	9959.84
GCW_00170	GCW_00170	0.985334	1.06695	0.396894	0.690696	FALSE	Not measured	Not measured	Not measured	Not measured	Not measured	FALSE	No change detected	0	0.164905	1.38e-07	0.211095			81961.7	173760	426.564	58.0762	2022.97	331.276	5884.42	1203.14
GCW_03025	fusA	0.992483	1.0798	0.55623	0.684214	FALSE	3	0.9	1	0.52	1	FALSE	Down-regulated	2.7e-05	1.41789	5.38e-07	0.634376			76695.5	185790	447.602	57.025	1655.77	2345.39	2023.42	1245.6
GCW_01045	gapA	0.974933	1.02436	0.346431	0.821969	FALSE	Not measured	Not measured	Not measured	Not measured	Not measured	FALSE	No change detected	4.6e-05	0.61723	0.562492	1.09997			121294	94888	276.079	55.6258	1895.34	1164.54	1239.73	1309.87
GCW_01780	gapd	1.03372	1.13811	0.977846	0.0662178	FALSE	Not measured	Not measured	Not measured	Not measured	Not measured	FALSE	No change detected	0.009384	0.357917	0.0362816	0.426931	MPN430	2229	36931.9	469860	872.318	53.5155	3808.8	1293.32	10383.3	3921.83
GCW_02755	GCW_02755	0.953263	1.09932	0.459123	0.212501	FALSE	Not measured	Not measured	Not measured	Not measured	Not measured	FALSE	Up-regulated	0.013636	0.356225	0.0117944	0.423212			51566	286270	610.825	52.3219	3666.89	1234.26	8738.65	3339.93
GCW_02745	acoB	0.973868	1.16219	0.45646	0.41657	FALSE	Not measured	Not measured	Not measured	Not measured	Not measured	FALSE	No change detected	0.020401	0.411514	0.0624687	0.590459			35311.4	483820	890.88	52.2562	3909.45	1526.62	6615.86	3595.61
GCW_03380	GCW_03380	1.01126	1.04149	0.997432	0.911817	FALSE	Not measured	Not measured	Not measured	Not measured	Not measured	FALSE	No change detected	0.981647	1.00501	3.78e-10	0.421391			62218.1	217750	501.727	51.8547	1467.83	1472.42	2664.24	1082.34
GCW_02710	groEL	0.881723	1.20191	0.0767803	0.560373	FALSE	3	1	1.3	0.83	0.08	FALSE	Up-regulated	0	0.305921	0.0220865	0.68055			56749.6	247280	549.778	51.8267	1452.76	443.009	4334.39	2857.12
GCW_00390	ldh	1.31357	1.58703	0.698814	0.247202	FALSE	3	0.9	1	0.04	0.87	TRUE	No change detected	0.07107	0.397486	0.25745	0.608447	MPN674	1038	35411.6	459430	858.348	50.4908	3423.95	1240.17	10186.4	5477.46
GCW_01900	dnaJ_6	1.13305	1.41774	0.221728	0.0135296	TRUE	Not measured	Not measured	Not measured	Not measured	Not measured	FALSE	No change detected	0	2.25156	0.353512	1.1653			135211	70996	224.097	50.3329	1103.93	2484.2	638.171	712.984
GCW_03165	GCW_03165	0.958283	1.02252	0.118616	0.958931	FALSE	Not measured	Not measured	Not measured	Not measured	Not measured	FALSE	No change detected	0	0.662168	0.00734125	0.813399			133369	68962	219.461	48.6199	763.507	506.245	2124.32	1671.94
GCW_01245	rpoC	0.796589	0.640817	0.105494	0.0191489	TRUE	3	0.8	0.7	0.15	0.04	TRUE	No change detected	0.007201	0.943997	0.462573	0.910864			145058	59249	196.763	47.4121	1055.24	995.18	1384.12	1226.04
GCW_02740	aceF	1.06323	1.46521	0.885608	0.106879	FALSE	Not measured	Not measured	Not measured	Not measured	Not measured	FALSE	Up-regulated	0.001057	0.377541	0.0047008	0.375741			46061.3	278060	598.175	45.7687	3038.35	1115.04	7491.27	2567.33
GCW_02940	dppF/oppF_2	1.08496	1.36508	0.668122	0.259294	FALSE	Not measured	Not measured	Not measured	Not measured	Not measured	FALSE	No change detected	0.349318	0.855858	0.240752	1.48301			51990.2	232790	526.415	45.4624	2698.24	2274.91	1277.11	1888.13
GCW_00475	tsf	1.06936	1.17951	0.856937	0.227374	FALSE	Not measured	Not measured	Not measured	Not measured	Not measured	FALSE	No change detected	0.003309	0.648267	0.00745046	0.523756			32463.7	408210	788.397	42.5155	1964.81	1259.86	3938.12	1976.49
GCW_03700	fba	1.04289	1.19249	0.217387	0.130746	FALSE	Not measured	Not measured	Not measured	Not measured	Not measured	FALSE	No change detected	0	0.142082	5.19e-05	0.363242			31351.6	422740	808.479	42.1048	1769.09	251.948	4998.54	1726.88
GCW_02735	lpd	1.10414	1.22278	0.074051	0.0625278	FALSE	Not measured	Not measured	Not measured	Not measured	Not measured	FALSE	No change detected	0.000243	0.406938	0.343488	1.24318			50625.8	216150	499.073	41.9701	2723.88	1084.92	2014.06	2349.22
GCW_02785	clpB	1.53887	2.11521	0.00385293	0.043248	TRUE	3	2.9	3.5	0.01	0.03	TRUE	No change detected	0	4.93722	0.0154365	2.79756	MPN531	93	81382.8	103060	292.978	39.607	807.67	3994.19	2002.35	5599.53
GCW_01030	hlp3	1.05031	1.19401	0.0168552	0.354486	TRUE	Not measured	Not measured	Not measured	Not measured	Not measured	FALSE	No change detected	0.015963	0.773281	7.21e-05	0.562931			126849	53043	181.713	38.2891	1042.72	803.064	1371.96	744.186
GCW_02945	dppD/oppD_2	1.75106	1.38038	0.577484	0.536786	FALSE	Not measured	Not measured	Not measured	Not measured	Not measured	FALSE	No change detected	0.018239	0.702338	0.327933	1.37207			45208.5	221430	507.811	38.1352	3691.33	2567.71	1325.97	1773.99
GCW_01240	rpoB	1.08506	0.895148	0.894054	0.265666	FALSE	3	0.9	0.7	0.03	0.03	TRUE	No change detected	2e-06	1.11604	0.127921	1.06175			156001	38390	144.015	37.3198	990.975	1105.83	1707.83	1761.82
GCW_01840	hlp2	1.0545	0.916164	0.611569	0.152858	FALSE	Not measured	Not measured	Not measured	Not measured	Not measured	FALSE	No change detected	0.003884	1.14673	4.79e-05	1.74321			230042	21780	95.8031	36.6091	512.323	587.108	206.121	344.519
GCW_02285	GCW_02285	1.03143	1.05897	0.913394	0.932936	FALSE	Not measured	Not measured	Not measured	Not measured	Not measured	FALSE	No change detected	0.003063	1.13053	0.000196312	0.669624			84853.3	82379	249.391	35.1522	323.768	366.273	546.076	353.873
GCW_01835	plpA	0.951263	0.955078	0.117346	0.264058	FALSE	Not measured	Not measured	Not measured	Not measured	Not measured	FALSE	Up-regulated	0	0.613974	0.0130807	0.435294			99223.6	62851	205.294	33.8372	1954.7	1199.47	4105.69	1611.28
GCW_00435	ptsA	1.24322	1.20736	0.763116	0.129272	FALSE	Not measured	Not measured	Not measured	Not measured	Not measured	FALSE	Up-regulated	0.012883	0.724745	0.000581058	0.519108			64565.8	114220	315.462	33.834	1403.17	1023.23	2595.2	1281.93
GCW_01785	pgk	1.14177	1.1484	0.363772	0.0180367	TRUE	Not measured	Not measured	Not measured	Not measured	Not measured	FALSE	No change detected	0.009189	0.369478	0.180424	1.35698	MPN429	976	45536.5	173640	426.352	32.2502	3968.63	1396.64	2404.37	3143.51
GCW_02100	tig	1.08661	1.08305	0.390588	0.290054	FALSE	Not measured	Not measured	Not measured	Not measured	Not measured	FALSE	No change detected	0.058581	0.816528	0.00191301	0.449422			51303.2	143830	372.341	31.7314	945.298	768.871	2028.09	858.277
GCW_03285	gpmI	0.989615	0.970964	0.634744	0.446553	FALSE	Not measured	Not measured	Not measured	Not measured	Not measured	FALSE	No change detected	0	0.525668	0.114289	0.61928			56519.6	125330	337.24	31.6622	1188.08	624.317	2546.66	1419.81
GCW_01625	GCW_01625	1.1364	1.30816	0.0271856	0.00022073	TRUE	Not measured	Not measured	Not measured	Not measured	Not measured	FALSE	No change detected	0.156888	0.644891	0.000447944	0.493726			38935.2	207710	484.981	31.3668	2413.05	1491.66	7294.61	3436.32
GCW_02930	GCW_02930	1.02347	1.08017	0.406261	0.0699941	FALSE	Not measured	Not measured	Not measured	Not measured	Not measured	FALSE	No change detected	0	0.163647	4.44e-08	0.403215			99521.3	55816	188.495	31.1617	683.234	112.229	2389.68	940.135
GCW_02760	ackA	1.00179	1.33297	0.733812	0.152323	FALSE	Not measured	Not measured	Not measured	Not measured	Not measured	FALSE	No change detected	0.891057	0.995995	3.2e-05	0.355318			43571.5	171430	422.443	30.5755	816.927	813.792	2658.32	924.542
GCW_02105	lon	1.127	1.29883	0.536556	0.168077	FALSE	Not measured	Not measured	Not measured	Not measured	Not measured	FALSE	Up-regulated	0	3.32345	0.192581	1.36889			92008	59693	197.822	30.2346	899.068	2987.92	1875.11	2552.1
GCW_03530	rpoA	1.01722	1.01872	0.55818	0.818388	FALSE	Not measured	Not measured	Not measured	Not measured	Not measured	FALSE	Up-regulated	0.058469	1.32822	5.46e-08	0.610179			36494.7	211620	491.529	29.7977	1342.17	1755.83	1783.51	1054.98
GCW_01825	ileS	1.40895	1.27428	0.127534	0.0480153	TRUE	Not measured	Not measured	Not measured	Not measured	Not measured	FALSE	No change detected	0	0.363779	0.399128	0.877762			104523	46241	164.635	28.585	404.338	146.995	1044.57	884.657
GCW_03495	eutD	1.07165	1.50799	0.326267	0.0633854	FALSE	3	1.3	1.1	0.44	0.55	FALSE	No change detected	0.035478	1.22045	0.0412689	0.54125			35974.5	202680	476.505	28.4752	1556.91	1885.91	3773.64	1916.46
GCW_03170	GCW_03170	0.968605	1.1035	0.347576	0.461513	FALSE	Not measured	Not measured	Not measured	Not measured	Not measured	FALSE	No change detected	0	0.512567	0.051933	1.15622			129946	33398	130.287	28.1233	515.047	263.916	926.208	1039.87
GCW_00140	ftsH	1.05567	1.15997	0.955505	0.0330362	TRUE	Not measured	Not measured	Not measured	Not measured	Not measured	FALSE	No change detected	0	0.630518	0.0579333	0.720374			82906.7	62388	204.205	28.1229	1227.35	773.573	2333.3	1598.69
GCW_03360	GCW_03360	Not measured	Not measured	Not measured	Not measured	FALSE	Not measured	Not measured	Not measured	Not measured	Not measured	FALSE	No change detected	0	0.285686	0.00844855	0.711823			74818.7	68640	218.723	27.1837	270.999	77.4453	592.511	413.445
GCW_01630	GCW_01630	1.04154	1.22447	0.576103	0.119266	FALSE	Not measured	Not measured	Not measured	Not measured	Not measured	FALSE	No change detected	0.030207	0.737359	0.0871093	0.680822			40952.6	156680	395.975	26.9372	2021.09	1474.31	6067.41	3936.35
GCW_92396	VlhA	0.922899	0.949769	0.107789	0.280503	FALSE	Not measured	Not measured	Not measured	Not measured	Not measured	FALSE	No change detected	0.12397	0.867849	0.102973	1.73983			72710.5	68640	218.723	26.4177	526.068	455.668	471.689	816.583
GCW_91181	VlhA.3.07	Not measured	Not measured	Not measured	Not measured	FALSE	Not measured	Not measured	Not measured	Not measured	Not measured	FALSE	No change detected	2.11e-15	0.125317	5e-22	0.424091			71123.6	67138	215.27	25.4332	285.275	36.4861	1344.97	556.504
GCW_91851	GCW_91851	1.03258	1.03365	0.387079	0.428928	FALSE	Not measured	Not measured	Not measured	Not measured	Not measured	FALSE	No change detected	3.51e-16	1.89275	0.384902	0.810939			59747	82473	249.595	24.7717	362.692	686.868	465.544	346.045
GCW_01745	atpD_1	0.933127	1.00072	0.243442	0.632633	FALSE	Not measured	Not measured	Not measured	Not measured	Not measured	FALSE	No change detected	0	0.711258	0.0290504	0.455828			51491.4	97215	280.931	24.0291	990.359	704.807	1388.61	562.771
GCW_00770	putA	0.786355	0.858117	0.0918165	0.121944	FALSE	Not measured	Not measured	Not measured	Not measured	Not measured	FALSE	No change detected	0.004155	0.608004	0.200164	0.593249			55067.4	84477	253.942	23.2291	774.974	475.844	2004.8	1038.99
GCW_02750	acoA	1.02503	1.09372	0.736507	0.377467	FALSE	Not measured	Not measured	Not measured	Not measured	Not measured	FALSE	No change detected	0.008733	0.363659	0.0108981	0.457556			40577.9	128530	343.41	23.1476	4035.59	1396.14	7862.95	3303.91
GCW_03560	trxA_2	1.03688	1.22958	0.183507	0.116472	FALSE	Not measured	Not measured	Not measured	Not measured	Not measured	FALSE	Up-regulated	0.065703	0.490532	0.00350247	0.388046			11577.3	733210	1201.32	23.1031	2012.26	930.621	5161.95	1908.59
GCW_03290	tpiA	1.01904	1.10134	0.483612	0.0469338	TRUE	Not measured	Not measured	Not measured	Not measured	Not measured	FALSE	No change detected	0	0.529535	9.64e-05	0.470933			27919.8	214460	496.264	23.0159	1132.21	598.613	2975.2	1341.35
GCW_02495	GCW_02495	0.942214	1.1655	0.482638	0.337334	FALSE	Not measured	Not measured	Not measured	Not measured	Not measured	FALSE	Up-regulated	0	0.488957	0.0987502	0.471906			20892.3	314570	653.672	22.6856	1342.12	654.78	6460.04	2722.95
GCW_02520	pepC_1	1.07796	1.20224	0.0410683	0.00214678	TRUE	Not measured	Not measured	Not measured	Not measured	Not measured	FALSE	No change detected	0.011061	1.19672	0.0748667	0.781817			57609	74405	231.784	22.1808	773.147	921.84	2502.77	1877.56
GCW_00605	nusA	0.912079	1.04122	0.298006	0.760021	FALSE	3	1	0.9	0.74	0.28	FALSE	No change detected	0.000104	0.630724	0.0280316	0.778746	MPN154	119	70886.3	55529	187.798	22.1135	638.619	402.089	863.996	649.316
GCW_03720	rplA	1.1697	1.17418	0.238556	0.0476357	TRUE	Not measured	Not measured	Not measured	Not measured	Not measured	FALSE	No change detected	0	1.51717	2.05e-08	0.506964	MPN220	65	24698.4	239580	537.412	22.0486	1270.15	1916.11	2432.27	1195.76
GCW_02190	rpoD	Not measured	Not measured	Not measured	Not measured	FALSE	Not measured	Not measured	Not measured	Not measured	Not measured	FALSE	No change detected	0.000534	0.907862	0.189655	0.852808			73878.6	51759	178.539	21.9106	566.571	513.656	360.361	294.849
GCW_01635	osmC	1.38138	1.4404	0.970507	0.0526529	FALSE	3	1	2.3	0.68	0.03	TRUE	Up-regulated	0.043641	0.403129	0.288591	0.557682	MPN625	279	15892.3	421200	806.36	21.2872	3057.71	1149.4	6985.73	3496.53
GCW_03760	csn1	1.07613	0.995751	0.612698	0.874434	FALSE	Not measured	Not measured	Not measured	Not measured	Not measured	FALSE	No change detected	0.980506	1.02624	0.256158	1.101			148524	18256	84.3829	20.8187	356.419	364.46	977.812	1054.46
GCW_00165	secA	0.962234	0.807347	0.437158	0.0859567	FALSE	Not measured	Not measured	Not measured	Not measured	Not measured	FALSE	No change detected	0.003291	0.698436	0.303511	1.15938			101734	29467	119.066	20.1215	652.51	455.486	771.983	856.247
GCW_02720	pykF	1.47629	1.51231	0.254393	0.0105729	TRUE	Not measured	Not measured	Not measured	Not measured	Not measured	FALSE	No change detected	0	0.39468	0.0328855	0.620262	MPN303	418	57745.7	62962	205.555	19.7174	1245.05	490.553	3297.46	1922.97
GCW_00310	rpsC	1.23651	1.22845	0.0815903	0.121264	FALSE	Not measured	Not measured	Not measured	Not measured	Not measured	FALSE	No change detected	0	0.285054	3.04e-05	0.368672	MPN171	1135	29856	156690	395.993	19.6391	1707.04	484.406	2914.04	1017.16
GCW_00615	infB	1.2186	1.18134	0.9151	0.539339	FALSE	Not measured	Not measured	Not measured	Not measured	Not measured	FALSE	No change detected	0.00597	0.60292	0.205563	0.832408			68120.4	49466	172.814	19.5551	574.566	342.808	1074.65	873.494
GCW_01450	GCW_01450	0.941179	0.853972	0.121037	0.0191327	TRUE	Not measured	Not measured	Not measured	Not measured	Not measured	FALSE	No change detected	0	2.30319	0.0386995	1.71581			183941	12350	63.7067	19.4656	147.633	337.625	308.512	483.111
GCW_00285	rplD	0.986426	0.95353	0.9505	0.964087	FALSE	Not measured	Not measured	Not measured	Not measured	Not measured	FALSE	No change detected	0	0.216851	0.0343386	0.647419			23218.5	211130	490.71	18.9262	1369.65	293.274	1457.95	892.608
GCW_00320	rpmC	1.17878	1.65214	0.287866	0.0230621	TRUE	Not measured	Not measured	Not measured	Not measured	Not measured	FALSE	No change detected	0	0.240265	2.6e-05	0.51323	MPN173	35	17684.8	307860	643.615	18.9073	1243.75	297.507	1715.84	850.769
GCW_02725	pfkA	0.999404	1.13476	0.60701	0.339736	FALSE	Not measured	Not measured	Not measured	Not measured	Not measured	FALSE	No change detected	0	0.382994	0.0330704	0.591261			36663.6	110380	307.799	18.7458	1314.47	503.904	2366.57	1294.55
GCW_01890	GCW_01890	Not measured	Not measured	Not measured	Not measured	FALSE	Not measured	Not measured	Not measured	Not measured	Not measured	FALSE	No change detected	0	2.99028	0.00733295	0.624761			85660.6	33546	130.702	18.598	527.291	1574.27	961.856	572.016
GCW_03035	rpsL	Not measured	Not measured	Not measured	Not measured	FALSE	Not measured	Not measured	Not measured	Not measured	Not measured	FALSE	No change detected	0.021821	1.43853	5.9e-13	0.464008	MPN225	365	15780.4	347130	701.653	18.3926	1840.62	2625.13	1799	814.042
GCW_00355	rplF	1.00309	1.08457	0.294552	0.493036	FALSE	Not measured	Not measured	Not measured	Not measured	Not measured	FALSE	No change detected	0	0.38771	0.0951605	0.771853	MPN180	28	20388.6	230020	521.902	17.6759	1899.61	738.249	1840.39	1394.4
GCW_04070	gyrB	1.0637	1.03736	0.532656	0.995029	FALSE	Not measured	Not measured	Not measured	Not measured	Not measured	FALSE	No change detected	0	3.25381	0.00286521	0.677904			73724.8	38315	143.813	17.6122	609.886	1982.01	1065.26	694.826
GCW_02980	azoR	0.953596	1.0756	0.158936	0.781878	FALSE	Not measured	Not measured	Not measured	Not measured	Not measured	FALSE	No change detected	0	0.252617	0.0584749	0.428407			22093.2	201520	474.543	17.4156	618.441	156.507	2615.03	1196.03
GCW_00885	metG_2	1.09991	1.2082	0.523689	0.0555418	FALSE	Not measured	Not measured	Not measured	Not measured	Not measured	FALSE	No change detected	0.151725	1.13622	0.138527	0.813917			69274.6	40849	150.591	17.3291	474.1	537.577	895.616	711.731
GCW_01020	thrS	1.00534	0.989059	0.907128	0.86491	FALSE	Not measured	Not measured	Not measured	Not measured	Not measured	FALSE	No change detected	0	0.649218	0.430857	0.826307			65993.4	43496	157.547	17.2708	784.105	508.69	1325.4	1036.45
GCW_03525	rplQ	Not measured	Not measured	Not measured	Not measured	FALSE	Not measured	Not measured	Not measured	Not measured	Not measured	FALSE	No change detected	0.014758	1.2681	0.000494908	0.406458			17419.1	273950	591.803	17.1241	1396.94	1761.88	1505.23	571.284
GCW_00830	rplL	1.09972	1.71789	0.422679	0.0702763	FALSE	Not measured	Not measured	Not measured	Not measured	Not measured	FALSE	No change detected	0.104039	0.634926	1.45e-17	0.199522	MPN539	716	12573.6	426470	813.603	16.9932	1477.81	911.105	6135.2	1193.95
GCW_01145	GCW_01145	0.971877	1.03026	0.331939	0.6072	FALSE	Not measured	Not measured	Not measured	Not measured	Not measured	FALSE	No change detected	0	0.107261	0.586254	1.14243			68104.8	40380	149.346	16.8956	1117.34	118.458	1733.33	1877.07
GCW_02295	GCW_02295	1.00777	0.970649	0.708008	0.555287	FALSE	Not measured	Not measured	Not measured	Not measured	Not measured	FALSE	Up-regulated	8.7e-05	0.733289	0.000705218	0.510183			25208.5	159990	401.973	16.8325	988.189	725.048	1573.6	776.48
GCW_02955	dppB/oppB_2	Not measured	Not measured	Not measured	Not measured	FALSE	Not measured	Not measured	Not measured	Not measured	Not measured	FALSE	No change detected	0.023526	0.536621	0.81534	1.00778			39873.7	80708	245.742	16.2768	3446.51	1791.43	2415.94	2436.58
GCW_00240	nrdF	1.57862	1.17921	0.50766	0.943285	FALSE	Not measured	Not measured	Not measured	Not measured	Not measured	FALSE	No change detected	0	0.223029	1.05e-06	0.359091			39133.7	81989	248.541	16.1567	722.039	160.979	1753.48	631.408
GCW_01085	GCW_01085	0.985771	0.958861	0.398345	0.300426	FALSE	Not measured	Not measured	Not measured	Not measured	Not measured	FALSE	No change detected	0	0.316395	0.436654	1.10457			110479	19192	87.4723	16.0529	602.663	190.312	567.904	608.132
GCW_01845	GCW_01845	1.06586	1.04856	0.356356	0.471998	FALSE	Not measured	Not measured	Not measured	Not measured	Not measured	FALSE	Up-regulated	0	1.58596	0.00032724	2.15686			124069	16225	77.5208	15.9767	340.433	539.351	159.603	330.273
GCW_02485	leuS	1.19088	1.2037	0.385078	0.0750408	FALSE	Not measured	Not measured	Not measured	Not measured	Not measured	FALSE	No change detected	0	0.320237	0.730609	1.04692			94157.2	23809	102.141	15.9756	478.656	153.064	595.099	597.599
GCW_00305	rplV	Not measured	Not measured	Not measured	Not measured	FALSE	Not measured	Not measured	Not measured	Not measured	Not measured	FALSE	No change detected	0	0.235882	0.00227715	0.552916	MPN170	24	16322.1	254540	561.339	15.2196	1167.46	274.892	1479.04	781.585
GCW_03005	GCW_03005	1.00272	1.30939	0.854202	0.388025	FALSE	Not measured	Not measured	Not measured	Not measured	Not measured	FALSE	No change detected	0.175087	1.36825	0.217681	0.771698			15762.2	265450	578.54	15.148	2230.65	2953.83	5655.47	4358.13
GCW_01395	asnC	1.01555	1.14624	0.787928	0.227387	FALSE	Not measured	Not measured	Not measured	Not measured	Not measured	FALSE	No change detected	0.943043	1.03071	0.0262671	0.59571			52318.3	48309	169.898	14.7654	698.473	718.518	1441.37	819.243
GCW_03575	pgi	1.02666	1.17143	0.493144	0.149604	FALSE	Not measured	Not measured	Not measured	Not measured	Not measured	FALSE	No change detected	0	0.223404	2.3e-05	0.51544			48725.4	52852	181.242	14.6696	571.028	126.767	1580.8	780.262
GCW_02605	VlhA.2.01	0.334646	0.378268	0.00199252	0.00190504	TRUE	Not measured	Not measured	Not measured	Not measured	Not measured	FALSE	No change detected	0	2.27615	0.735181	0.9318			66462.7	34266	132.713	14.652	741.323	1687.04	735.979	673.336
GCW_00295	rplB	1.02962	1.33697	0.709077	0.331563	FALSE	Not measured	Not measured	Not measured	Not measured	Not measured	FALSE	No change detected	0	0.271084	1.11e-08	0.451201	MPN168	123	31257.8	96132	278.677	14.4698	1614.48	437.493	2210.07	959.866
GCW_00485	frr	1.06189	1.27816	0.91247	0.0607102	FALSE	Not measured	Not measured	Not measured	Not measured	Not measured	FALSE	No change detected	0.682874	1.01142	0.608943	0.854349			21113.2	163000	407.398	14.2882	776.723	784.369	860.251	670.028
GCW_03030	rpsG	0.530297	0.446748	0.00168786	0.00115567	TRUE	Not measured	Not measured	Not measured	Not measured	Not measured	FALSE	No change detected	0	1.52364	1.91e-41	0.432278	MPN226	71	17680.6	207460	484.561	14.2314	1134.41	1725.95	1625.61	683.567
GCW_03715	rplK	0.953926	1.01963	0.395056	0.583026	FALSE	Not measured	Not measured	Not measured	Not measured	Not measured	FALSE	No change detected	0	1.41265	0.0047008	0.391513	MPN219	27	16343.1	228340	519.158	14.0941	1480.89	2087.78	2733.12	985.575
GCW_00290	rplW	0.807766	0.806793	0.0481704	0.082765	TRUE	Not measured	Not measured	Not measured	Not measured	Not measured	FALSE	No change detected	0	0.196399	1.01e-22	0.418799	MPN167	183	12029	347660	702.423	14.0356	1675.66	328.282	1655.45	672.144
GCW_01885	GCW_01885	1.20034	1.30717	0.871423	0.0469705	TRUE	Not measured	Not measured	Not measured	Not measured	Not measured	FALSE	Up-regulated	0	3.26228	0.0312961	0.724394			66707	30978	123.426	13.6767	304.39	988.209	372.075	261.006
GCW_01810	GCW_01810	0.578733	0.554914	0.0346819	0.0130625	TRUE	Not measured	Not measured	Not measured	Not measured	Not measured	FALSE	No change detected	0	0.340018	0.000728233	0.756746			100068	17589	82.1541	13.6562	1011.7	343.756	1508.89	1113.35
GCW_02975	rpsB	1.02613	1.04192	0.520438	0.379585	FALSE	Not measured	Not measured	Not measured	Not measured	Not measured	FALSE	No change detected	0	2.05449	0.000581345	0.577639			36319.5	71802	225.923	13.6303	1426.51	2917.85	1678.96	935.107
GCW_00340	rplE	1.09657	1.0836	0.469675	0.467137	FALSE	Not measured	Not measured	Not measured	Not measured	Not measured	FALSE	No change detected	0	0.329688	2.84e-06	0.47799	MPN177	196	20797.2	155590	393.992	13.6112	1593.14	523.899	2409.35	1120.91
GCW_04065	gyrA	1.44539	1.24113	0.643467	0.208453	FALSE	Not measured	Not measured	Not measured	Not measured	Not measured	FALSE	No change detected	0	2.65995	0.0858718	1.37467			94244.3	18079	83.7937	13.1181	622.763	1658.3	636.125	829.61
GCW_00640	GCW_00640	0.954104	0.986607	0.166228	0.422383	FALSE	Not measured	Not measured	Not measured	Not measured	Not measured	FALSE	Down-regulated	0.05898	0.589401	1.18e-15	0.419142			70318	25916	108.563	12.681	743.714	423.489	1181.63	483.675
GCW_02480	trkA	1.07596	1.13896	0.428787	0.263555	FALSE	Not measured	Not measured	Not measured	Not measured	Not measured	FALSE	No change detected	0	0.239498	0.0122688	0.704976			24776.7	107870	302.749	12.4603	562.828	134.672	725.784	493.484
GCW_02525	pepC_2	1.044	1.18028	0.233384	0.0125115	TRUE	Not measured	Not measured	Not measured	Not measured	Not measured	FALSE	No change detected	0.006016	1.22872	0.00291685	0.522417			63668.8	28189	115.33	12.1975	632.009	773.392	2560.6	1261.81
GCW_04010	gltX	1.07869	1.16946	0.631915	0.0553763	FALSE	Not measured	Not measured	Not measured	Not measured	Not measured	FALSE	No change detected	0	1.35793	0.182599	0.704348			57872.8	31494	124.901	12.0073	347.587	472.604	557.885	361.21
GCW_90999	smc	0.974108	0.879811	0.190342	0.103483	FALSE	Not measured	Not measured	Not measured	Not measured	Not measured	FALSE	Up-regulated	0.120554	0.833351	0.745668	1.02563			112016	12469	64.1476	11.9361	289.209	239.748	576.374	518.6
GCW_01920	GCW_01920	Not measured	Not measured	Not measured	Not measured	FALSE	Not measured	Not measured	Not measured	Not measured	Not measured	FALSE	No change detected	0	1.75544	0.616231	1.10692			66389.2	25741	108.036	11.9143	317.261	556.125	423.728	467.944
GCW_01260	GCW_01260	Not measured	Not measured	Not measured	Not measured	FALSE	Not measured	Not measured	Not measured	Not measured	Not measured	FALSE	No change detected	0	2.24444	0.815278	1.04405			58632.5	30293	121.457	11.8295	516.247	1158.72	343.767	342.877
GCW_02800	GCW_02800	1.07743	1.1375	0.0555445	0.337712	FALSE	Not measured	Not measured	Not measured	Not measured	Not measured	FALSE	No change detected	0	0.421844	0.650694	1.04435			63815.9	26696	110.903	11.7565	534.375	225.41	566.695	573.482
GCW_02625	rnr	1.05695	1.20354	0.861244	0.431038	FALSE	Not measured	Not measured	Not measured	Not measured	Not measured	FALSE	No change detected	0	0.409532	0.0117944	1.16995			83647.7	18292	84.5025	11.7416	620.872	254.087	815.701	927.585
GCW_01775	GCW_01775	1.14036	1.37364	0.110669	0.0416054	TRUE	Not measured	Not measured	Not measured	Not measured	Not measured	FALSE	No change detected	0	0.562033	1.4e-06	0.570475			33115.2	65469	211.408	11.6293	556.168	310.703	1496.83	830.256
GCW_02640	trxB_2	1.09612	1.31121	0.141993	0.13261	FALSE	Not measured	Not measured	Not measured	Not measured	Not measured	FALSE	No change detected	0	0.370173	3.72e-06	0.540225			34132.7	60110	198.815	11.2726	454.703	168.329	905.407	472.78
GCW_01605	sufB	1.00763	1.11311	0.711084	0.486774	FALSE	Not measured	Not measured	Not measured	Not measured	Not measured	FALSE	No change detected	0.157682	0.822448	0.000893918	0.429899			52595.7	32880	128.83	11.2557	449.039	370.348	2075.43	838.978
GCW_02665	potD	0.992411	1.019	0.940283	0.916822	FALSE	Not measured	Not measured	Not measured	Not measured	Not measured	FALSE	No change detected	0.019629	0.787202	0.566542	1.24829			53929.9	31471	124.836	11.1834	515.616	404.833	492.581	559.795
GCW_03540	rpsM	1.10634	1.09878	0.0297463	0.110951	TRUE	Not measured	Not measured	Not measured	Not measured	Not measured	FALSE	No change detected	0.102802	1.26227	2.62e-09	0.574665	MPN189	77	14126.4	201550	474.593	11.1367	1710.96	2142.04	1524.85	848.018
GCW_03120	GCW_03120	1.26565	1.27959	0.690303	0.30411	FALSE	Not measured	Not measured	Not measured	Not measured	Not measured	FALSE	No change detected	0.176027	0.878087	0.18847	0.75233			32916.5	61754	202.711	11.0839	435.397	381.404	1530.51	1092
GCW_01905	grpE	1.22245	1.67418	0.673522	0.0296549	TRUE	Not measured	Not measured	Not measured	Not measured	Not measured	FALSE	Up-regulated	0.000146	1.64747	0.0153613	0.351679			39518.7	47175	167.02	10.9641	1575.81	2584.96	2675.3	819.439
GCW_00410	lysS	1.26321	1.29547	0.282785	0.0603006	FALSE	Not measured	Not measured	Not measured	Not measured	Not measured	FALSE	No change detected	0	0.0887817	0.0421472	0.718289			57342	27065	112.004	10.6686	379.044	33.7863	730.298	503.415
GCW_04080	dnaN	1.84355	1.69343	0.844457	0.0170349	TRUE	Not measured	Not measured	Not measured	Not measured	Not measured	FALSE	No change detected	0	3.50229	0.0338956	0.783722			44233.8	38371	143.964	10.5782	572.244	1991.57	766.848	579.465
GCW_00075	glpO	0.951682	1.27994	0.708353	0.0585534	FALSE	Not measured	Not measured	Not measured	Not measured	Not measured	FALSE	No change detected	0	0.246266	0.0102446	0.553383			42481.5	39787	147.765	10.4274	394.808	96.6627	356.385	183.847
GCW_01355	GCW_01355	Not measured	Not measured	Not measured	Not measured	FALSE	Not measured	Not measured	Not measured	Not measured	Not measured	FALSE	No change detected	7.8e-05	0.52968	0.327933	0.796644			10238.6	284730	608.46	10.3485	1165.91	609.946	1059.76	782.647
GCW_02715	groES	1.00131	1.17812	0.822951	0.330661	FALSE	Not measured	Not measured	Not measured	Not measured	Not measured	FALSE	No change detected	0	0.268471	0.527568	1.16974			10856.5	260520	570.792	10.2937	961.139	257.641	1717.64	1895.25
GCW_91316	degV	1.03094	1.18648	0.506346	0.0511738	FALSE	Not measured	Not measured	Not measured	Not measured	Not measured	FALSE	No change detected	0.336059	1.18345	0.000707686	1.89059			27398.7	68941	219.412	9.98608	546.258	633.777	582.642	1080.44
GCW_01735	atpA	1.10057	1.15182	0.639281	0.407813	FALSE	Not measured	Not measured	Not measured	Not measured	Not measured	FALSE	No change detected	0.000155	0.744908	0.0371977	0.555111			57028.9	24805	105.196	9.96546	898.023	669.312	1073.67	545.37
GCW_00280	rplC	Not measured	Not measured	Not measured	Not measured	FALSE	Not measured	Not measured	Not measured	Not measured	Not measured	FALSE	No change detected	0	0.184125	0.124587	0.729899	MPN165	230	25869.3	72496	227.492	9.77584	1940.76	350.037	1928.6	1334.29
GCW_03400	GCW_03400	1.12339	1.32613	0.130565	0.230911	FALSE	Not measured	Not measured	Not measured	Not measured	Not measured	FALSE	No change detected	0.200742	1.19992	0.406604	0.842824			55764.5	24777	105.11	9.7366	758.967	905.533	412.935	342.412
GCW_02685	GCW_02685	Not measured	Not measured	Not measured	Not measured	FALSE	Not measured	Not measured	Not measured	Not measured	Not measured	FALSE	No change detected	0.858459	1.00008	0.0141322	1.44033			56812	24092	103.012	9.7215	203.169	202.876	116.422	159.848
GCW_02910	dppF/oppF_1	Not measured	Not measured	Not measured	Not measured	FALSE	Not measured	Not measured	Not measured	Not measured	Not measured	FALSE	No change detected	0	0.494452	0.785714	1.06477			98745.6	11127	59.1038	9.69475	245.876	121.675	349.214	360.481
GCW_03630	nusG	1.17935	1.21547	0.433225	0.299544	FALSE	Not measured	Not measured	Not measured	Not measured	Not measured	FALSE	No change detected	0	1.85575	0.00483947	0.742672			30113.9	55952	188.826	9.44563	501.167	925.668	870.48	625.43
GCW_03675	atpA	1.23897	1.18924	0.371987	0.2567	FALSE	Not measured	Not measured	Not measured	Not measured	Not measured	FALSE	No change detected	0.120554	0.834465	1e-06	0.237767			57636.3	22531	98.1674	9.39868	345.652	286.742	686.594	173.782
GCW_01285	proS	1.32243	1.38621	0.0815117	0.0361619	TRUE	Not measured	Not measured	Not measured	Not measured	Not measured	FALSE	No change detected	0.480666	0.965178	0.116219	0.865025			55464.7	23606	101.514	9.35286	204.008	197.119	352.979	294.69
GCW_03040	rpsD	Not measured	Not measured	Not measured	Not measured	FALSE	Not measured	Not measured	Not measured	Not measured	Not measured	FALSE	No change detected	0.044129	1.45926	0.0212214	0.736301	MPN446	85	23682.3	76950	237.458	9.34147	1127.18	1636.69	989.626	703.279
GCW_03600	def	0.964314	1.00886	0.338116	0.585351	FALSE	Not measured	Not measured	Not measured	Not measured	Not measured	FALSE	No change detected	0.018289	0.765319	0.00804723	0.561961			22869	80778	245.896	9.34117	395.728	302.018	930.363	526.355
GCW_03680	atpD_2	1.15347	0.846055	0.701493	0.220246	FALSE	Not measured	Not measured	Not measured	Not measured	Not measured	FALSE	No change detected	8.5e-05	0.625369	2.98e-09	0.209805			52077.2	25705	107.927	9.33644	375.968	234.033	794.823	172.982
GCW_03690	GCW_03690	Not measured	Not measured	Not measured	Not measured	FALSE	Not measured	Not measured	Not measured	Not measured	Not measured	FALSE	No change detected	0	0.554985	0.000415863	2.42967			75803.2	15249	74.1381	9.3354	718.071	398.771	709.655	1687.13
GCW_00230	nrdA	0.959021	0.790625	0.283468	0.108268	FALSE	Not measured	Not measured	Not measured	Not measured	Not measured	FALSE	No change detected	0.01238	0.711038	0.883079	0.952169			81707.7	13694	68.6197	9.31356	587.137	416.226	947.599	893.766
GCW_03115	trpS	Not measured	Not measured	Not measured	Not measured	FALSE	Not measured	Not measured	Not measured	Not measured	Not measured	FALSE	No change detected	0.514243	0.929274	0.0423628	0.585492			40022.9	36411	138.637	9.21701	399.158	371.347	780.237	439.604
GCW_03565	topA	Not measured	Not measured	Not measured	Not measured	FALSE	Not measured	Not measured	Not measured	Not measured	Not measured	FALSE	No change detected	0	0.604769	0.406604	0.871556			82863.9	13084	66.4075	9.14083	534.096	323.526	762.817	636.653
GCW_02545	rpmG	Not measured	Not measured	Not measured	Not measured	FALSE	Not measured	Not measured	Not measured	Not measured	Not measured	FALSE	No change detected	1e-06	0.572259	0.298807	0.803587			6184.15	475910	880.381	9.04387	1625.03	926.591	1840.96	1378.66
GCW_03465	rpsF	0.802333	0.928786	0.22482	0.994164	FALSE	Not measured	Not measured	Not measured	Not measured	Not measured	FALSE	No change detected	0.272915	1.17061	0.0183082	0.506503	MPN228	848	22073.1	80777	245.893	9.01601	865.092	999.647	2435.84	1131.94
GCW_02135	GCW_02135	1.0699	1.09724	0.461267	0.327751	FALSE	Not measured	Not measured	Not measured	Not measured	Not measured	FALSE	No change detected	0.057816	1.17162	0.0143806	0.408248			31953.3	47925	168.925	8.96631	252.983	296.051	785.775	317.124
GCW_00160	tktA_1	1.02196	1.13688	0.763939	0.0363421	TRUE	Not measured	Not measured	Not measured	Not measured	Not measured	FALSE	No change detected	0	0.576774	0.030488	0.809978			74158.7	14604	71.8693	8.85338	638.822	368.202	842.126	660.177
GCW_03510	rplS	1.06474	1.2371	0.909641	0.285446	FALSE	Not measured	Not measured	Not measured	Not measured	Not measured	FALSE	No change detected	0.000349	1.63919	0.00745046	0.340712	MPN658	171	14001.1	146860	377.965	8.79059	950.555	1542.15	1649.86	485.964
GCW_00695	rpsT	Not measured	Not measured	Not measured	Not measured	FALSE	Not measured	Not measured	Not measured	Not measured	Not measured	FALSE	No change detected	0.088604	1.54388	0.66782	0.885562	MPN117	250	9491.82	244560	545.422	8.59975	2614.66	3965.31	1312.06	1058.52
GCW_03255	prsA	1.19259	1.63886	0.229258	0.0192045	TRUE	Not measured	Not measured	Not measured	Not measured	Not measured	FALSE	No change detected	0.000577	0.738853	0.00896415	0.638025			38106	35082	134.979	8.544	372.526	276.689	747.193	472.177
GCW_01230	GCW_01230	1.05299	1.11417	0.920556	0.164593	FALSE	Not measured	Not measured	Not measured	Not measured	Not measured	FALSE	No change detected	0	1.56036	0.00275869	0.514493			21525.7	77498	238.673	8.53424	798.79	1243.77	1963.91	1001.88
GCW_03220	valS	Not measured	Not measured	Not measured	Not measured	FALSE	Not measured	Not measured	Not measured	Not measured	Not measured	FALSE	No change detected	0.153769	0.82942	0.486595	0.894378			100757	8962	50.5864	8.46666	177.18	148.086	196.757	171.49
GCW_01270	hatA	1.23578	1.39126	0.000272169	0.00166547	TRUE	Not measured	Not measured	Not measured	Not measured	Not measured	FALSE	Up-regulated	0.786501	0.99656	0.230424	0.483816			41460.9	30769	122.827	8.45931	258.234	257.237	928.339	256.045
GCW_00180	ugpC	Not measured	Not measured	Not measured	Not measured	FALSE	Not measured	Not measured	Not measured	Not measured	Not measured	FALSE	No change detected	0	0.145582	0.0131024	0.507682			66289.6	15928	76.4977	8.42359	755.006	109.787	296.62	139.425
GCW_01800	rpsU	Not measured	Not measured	Not measured	Not measured	FALSE	Not measured	Not measured	Not measured	Not measured	Not measured	FALSE	No change detected	0.396991	0.878327	0.588803	0.948004	MPN325	812	7345.64	337310	687.32	8.38672	2023.33	1754.34	1322.66	1217.77
GCW_03440	GCW_03440	0.961489	1.06681	0.337413	0.71592	FALSE	Not measured	Not measured	Not measured	Not measured	Not measured	FALSE	No change detected	0	2.79664	0.269213	0.888424			58258.4	18599	85.5201	8.27618	469.315	1302.42	442.355	382.555
GCW_03655	GCW_03655	Not measured	Not measured	Not measured	Not measured	FALSE	Not measured	Not measured	Not measured	Not measured	Not measured	FALSE	No change detected	0.093025	1.13751	0.0397651	0.76327			18968.4	88074	261.673	8.24502	327.033	371.652	385.85	286.144
GCW_00085	GCW_00085	1.01632	1.07728	0.338887	0.106299	FALSE	Not measured	Not measured	Not measured	Not measured	Not measured	FALSE	Down-regulated	0	2.74396	0.797853	0.91451			19921.5	81966	248.491	8.2231	732.468	2008.81	693.915	615.648
GCW_01555	GCW_01555	1.14425	1.26162	0.214842	0.150907	FALSE	Not measured	Not measured	Not measured	Not measured	Not measured	FALSE	No change detected	0	0.444144	3.34e-05	0.4434			34424.9	38116	143.275	8.19308	381.164	168.844	1191.67	528.89
GCW_91421	GCW_91421	1.11964	1.17283	0.472068	0.479031	FALSE	Not measured	Not measured	Not measured	Not measured	Not measured	FALSE	No change detected	3.05e-132	2.09255	0.117527	1.16616			68602.5	14587	71.8091	8.1832	361.711	756.617	330.897	373.159
GCW_01700	upp	1.04538	1.24323	0.351327	0.0518943	FALSE	Not measured	Not measured	Not measured	Not measured	Not measured	FALSE	No change detected	0	0.157422	0.00101287	0.410003			23548.2	63304	206.357	8.072	533.409	83.8024	492.019	186.738
GCW_00365	rpsE	1.13283	1.04493	0.259528	0.482437	FALSE	Not measured	Not measured	Not measured	Not measured	Not measured	FALSE	No change detected	0	0.427639	9.3e-07	0.546464	MPN182	287	24097.5	60311	199.293	7.97751	2049.39	877.407	2381.1	1276.96
GCW_02540	GCW_02540	0.998846	0.995848	0.613381	0.882345	FALSE	Not measured	Not measured	Not measured	Not measured	Not measured	FALSE	No change detected	0.05898	0.698695	0.16306	1.16023			39583.4	29944	120.449	7.91994	1460.17	1002.68	1698.44	1897.78
GCW_01105	greA	Not measured	Not measured	Not measured	Not measured	FALSE	Not measured	Not measured	Not measured	Not measured	Not measured	FALSE	Up-regulated	0	0.568203	4.55e-05	0.475556	MPN401	288	17944.2	89291	264.268	7.87723	1150.74	653.987	1723.29	786.273
GCW_01880	trxB_1	0.824869	0.966955	0.117158	0.471969	FALSE	Not measured	Not measured	Not measured	Not measured	Not measured	FALSE	No change detected	0.007125	1.07857	0.331856	0.835132			37263	32025	126.412	7.82476	873.126	940.684	1097.35	864.844
GCW_03315	deoD	0.93332	0.986584	0.0959415	0.598151	FALSE	Not measured	Not measured	Not measured	Not measured	Not measured	FALSE	No change detected	0	0.151545	1.12e-07	0.546114			26589.5	51039	176.749	7.80676	748.044	113.327	2345.23	1235.76
GCW_00275	rpsJ	1.30748	1.53353	0.812277	0.243053	FALSE	Not measured	Not measured	Not measured	Not measured	Not measured	FALSE	No change detected	0	0.094797	0.610742	0.886257	MPN164	233	14127.5	120960	328.741	7.71477	2503.21	235.44	1792.12	1505.8
GCW_02200	glyS	1.06354	1.19777	0.234959	0.0308842	TRUE	Not measured	Not measured	Not measured	Not measured	Not measured	FALSE	No change detected	0	0.54421	0.246076	0.734333			54263.5	18549	85.3547	7.69376	211.496	114.9	159.8	112.892
GCW_01545	GCW_01545	1.54401	1.73114	0.0681545	0.04865	TRUE	Not measured	Not measured	Not measured	Not measured	Not measured	FALSE	No change detected	0.307652	1.10391	0.860264	0.995056			65640.6	14233	70.5515	7.69277	333.77	367.664	326.494	309.243
GCW_03425	gatA	0.95128	0.97634	0.2612	0.355859	FALSE	Not measured	Not measured	Not measured	Not measured	Not measured	FALSE	No change detected	5e-06	1.78325	0.719792	1.04482			54202.1	18468	85.0864	7.6609	362.316	642.694	473.085	483.287
GCW_90556	GCW_90556	Not measured	Not measured	Not measured	Not measured	FALSE	Not measured	Not measured	Not measured	Not measured	Not measured	FALSE	No change detected	6.2e-08	1.57611	0.288591	0.834389			39024.1	28609	116.563	7.55607	111.052	175.258	599.547	488.863
GCW_00095	GCW_00095	0.975642	1.15665	0.561007	0.339764	FALSE	Not measured	Not measured	Not measured	Not measured	Not measured	FALSE	No change detected	0	0.203265	0.596314	0.950864			64348.2	14082	70.0125	7.48368	489.45	98.5989	631.815	580.832
GCW_01010	GCW_01010	Not measured	Not measured	Not measured	Not measured	FALSE	Not measured	Not measured	Not measured	Not measured	Not measured	FALSE	No change detected	0	0.379162	4.98e-07	0.496867			24230.7	54230	184.628	7.43134	1342.98	507.332	7038.7	3394.6
GCW_00670	alaS	Not measured	Not measured	Not measured	Not measured	FALSE	3	1.1	1.1	0.29	0.52	FALSE	No change detected	0	0.32541	0.0549755	0.853766			104523	6985	42.2856	7.34187	221.48	71.4953	514.484	427.543
GCW_00155	fruB	0.614101	0.867489	0.0290931	0.341745	TRUE	Not measured	Not measured	Not measured	Not measured	Not measured	FALSE	No change detected	0.007099	0.197412	0.00484932	0.275294			9539.12	194740	463.006	7.33666	1034.04	186.967	2444.68	667.827
GCW_01070	aspS	1.11747	1.34466	0.198427	0.0138018	TRUE	Not measured	Not measured	Not measured	Not measured	Not measured	FALSE	No change detected	0	0.464524	0.0472947	0.700696			67169.3	12705	65.0184	7.25455	265.874	122.981	436.692	289.568
GCW_00135	hpt	1.22848	1.24993	0.164268	0.0752367	FALSE	Not measured	Not measured	Not measured	Not measured	Not measured	FALSE	No change detected	0.002143	0.715207	0.366844	0.946606			20432.7	65416	211.285	7.17132	681.849	484.456	1353.89	1242.1
GCW_91852	GCW_91852	Not measured	Not measured	Not measured	Not measured	FALSE	Not measured	Not measured	Not measured	Not measured	Not measured	FALSE	Down-regulated	7.31e-94	2.02451	0.0219521	0.718376			37914.8	27448	113.141	7.1258	373.441	755.692	736.237	505.207
GCW_02500	GCW_02500	0.966889	1.78994	0.247259	0.430082	FALSE	Not measured	Not measured	Not measured	Not measured	Not measured	FALSE	No change detected	0	0.461071	0.000454729	0.375711			32066.6	32423	127.54	6.79365	391.958	180.63	1585.58	588.989
GCW_02560	arcA_2	1.17646	1.52082	0.151782	0.0341582	TRUE	Not measured	Not measured	Not measured	Not measured	Not measured	FALSE	No change detected	0	3.98459	0.585061	0.922122			52641.9	16136	77.2148	6.75205	422.53	1680.68	642.678	568.57
GCW_01415	GCW_01415	Not measured	Not measured	Not measured	Not measured	FALSE	Not measured	Not measured	Not measured	Not measured	Not measured	FALSE	No change detected	0	1.78383	0.0993242	0.709555			43852.7	20573	91.9545	6.69843	347.115	620.875	452.191	303.434
GCW_04060	serS	1.35687	1.50968	0.22399	0.109982	FALSE	Not measured	Not measured	Not measured	Not measured	Not measured	FALSE	Up-regulated	0	3.17951	0.0445935	1.45257			48554	17838	82.9889	6.69343	355.109	1130.43	308.496	421.283
GCW_00380	adk	Not measured	Not measured	Not measured	Not measured	FALSE	3	1.2	0.9	0.38	0.26	FALSE	No change detected	0.638126	1.05018	0.350594	1.19481			24930.3	44859	161.082	6.67079	541.526	563.997	436.181	503.2
GCW_04000	GCW_04000	1.01145	1.16488	0.449963	0.33418	FALSE	Not measured	Not measured	Not measured	Not measured	Not measured	FALSE	No change detected	4e-06	1.7542	0.00137009	0.536881			52422	15872	76.3041	6.64455	334.687	583.382	747.172	398.276
GCW_00850	GCW_00850	0.733128	0.734451	0.0300997	0.0343281	TRUE	Not measured	Not measured	Not measured	Not measured	Not measured	FALSE	No change detected	0.091589	1.10929	4.55e-06	0.640858			45279.8	19415	88.2021	6.63417	2031.57	2245.1	1641.75	1019.68
GCW_03705	ychF	0.941954	0.861958	0.141609	0.263291	FALSE	Not measured	Not measured	Not measured	Not measured	Not measured	FALSE	No change detected	0	0.238927	0.000895025	1.29509			41492.3	21735	95.6607	6.59333	580.118	138.434	550.115	691.888
GCW_02430	GCW_02430	Not measured	Not measured	Not measured	Not measured	FALSE	Not measured	Not measured	Not measured	Not measured	Not measured	FALSE	No change detected	0	0.421077	0.189978	1.06696			79616	8705.2	49.5397	6.55174	780.878	329.103	1046.04	1083.93
GCW_00980	GCW_00980	1.00426	1.01582	0.47599	0.567849	FALSE	Not measured	Not measured	Not measured	Not measured	Not measured	FALSE	No change detected	0	0.454484	0.00630927	0.436619			29497.3	34504	133.375	6.53525	994.852	453.152	1750.18	742.323
GCW_01870	GCW_01870	1.2327	1.46508	0.570547	0.495786	FALSE	Not measured	Not measured	Not measured	Not measured	Not measured	FALSE	No change detected	0	0.65591	0.16306	1.1478			29800.9	33887	131.656	6.51739	380.707	250.044	1125.5	1252.06
GCW_03105	ppnK	1.02012	1.11401	0.855886	0.483442	FALSE	Not measured	Not measured	Not measured	Not measured	Not measured	FALSE	No change detected	0	2.64546	0.662635	0.981009			30705.7	32361	127.365	6.49639	468.236	1234.07	317.898	303.558
GCW_00860	metG_1	Not measured	Not measured	Not measured	Not measured	FALSE	Not measured	Not measured	Not measured	Not measured	Not measured	FALSE	No change detected	0	3.23237	0.104238	1.23085			25762.3	40849	150.591	6.44447	289.56	936.401	388.122	468.976
GCW_03695	rpoE	1.20697	1.11794	0.918955	0.988897	FALSE	Not measured	Not measured	Not measured	Not measured	Not measured	FALSE	No change detected	0	0.146242	4.22e-06	0.44893			15700.2	80925	246.217	6.42136	823.536	119.066	2239.51	971.97
GCW_00845	dnaJ_2	Not measured	Not measured	Not measured	Not measured	FALSE	Not measured	Not measured	Not measured	Not measured	Not measured	FALSE	No change detected	7.8e-05	1.77916	0.0406258	1.55848			44037.4	19224	87.5772	6.40643	537.62	949.734	843.092	1301.47
GCW_01685	rplM	Not measured	Not measured	Not measured	Not measured	FALSE	Not measured	Not measured	Not measured	Not measured	Not measured	FALSE	No change detected	0	0.228377	0.000166388	0.618997	MPN617	293	17107.6	70193	222.271	6.31649	1840.8	412.715	1535.36	923.06
GCW_00370	rplO	1.3007	1.1769	0.444871	0.713451	FALSE	Not measured	Not measured	Not measured	Not measured	Not measured	FALSE	No change detected	0.000114	0.568737	0.886667	1.02601	MPN183	135	16016.5	76801	237.128	6.30891	1632.3	919.643	1359.06	1304.01
GCW_03295	cpsG/manB	Not measured	Not measured	Not measured	Not measured	FALSE	Not measured	Not measured	Not measured	Not measured	Not measured	FALSE	No change detected	0	0.428414	0.0281637	0.734142			64008.2	11053	58.8208	6.25418	588.067	251.754	782.629	550.304
GCW_03785	cysS	Not measured	Not measured	Not measured	Not measured	FALSE	Not measured	Not measured	Not measured	Not measured	Not measured	FALSE	No change detected	0	0.355781	0.0152757	0.646734			50672.4	15288	74.2745	6.25194	345.724	123.016	1069.85	659.761
GCW_00700	GCW_00700	Not measured	Not measured	Not measured	Not measured	FALSE	Not measured	Not measured	Not measured	Not measured	Not measured	FALSE	No change detected	2e-05	0.424476	0.000906023	0.619401			26231.4	37946	142.815	6.223	342.359	145.465	400.217	241.809
GCW_00815	GCW_00815	0.977143	1.00045	0.492496	0.929423	FALSE	Not measured	Not measured	Not measured	Not measured	Not measured	FALSE	No change detected	0.643041	1.09728	0.369195	0.74807			17658	65683	211.905	6.21565	286.103	308.238	136.57	91.2117
GCW_01360	dE	1.16082	1.00026	0.163994	0.933376	FALSE	Not measured	Not measured	Not measured	Not measured	Not measured	FALSE	No change detected	0	1.32351	4.45e-05	1.7011			117826	4665	31.631	6.19097	238.298	315.64	170.853	283.218
GCW_03235	tktA_2	1.46168	1.15115	0.973161	0.276001	FALSE	Not measured	Not measured	Not measured	Not measured	Not measured	FALSE	No change detected	0.000782	0.845301	0.77765	1.08486			73192.2	9024.6	50.8402	6.18124	189.119	159.776	175.287	180.091
GCW_03205	GCW_03205	Not measured	Not measured	Not measured	Not measured	FALSE	Not measured	Not measured	Not measured	Not measured	Not measured	FALSE	No change detected	0.004541	0.669246	0.000885173	0.607187			51419.7	14169	70.3233	6.00665	569.844	378.833	1404.73	843.268
GCW_03240	GCW_03240	Not measured	Not measured	Not measured	Not measured	FALSE	Not measured	Not measured	Not measured	Not measured	Not measured	FALSE	No change detected	0	0.226879	0.673503	1.1052			39532.8	20385	91.3494	5.99884	223.639	51.0402	84.8281	91.0012
GCW_02985	GCW_02985	1.05417	1.13083	0.151309	0.167165	FALSE	Not measured	Not measured	Not measured	Not measured	Not measured	FALSE	No change detected	0	2.72596	0.300412	1.46823			33171.8	25823	108.283	5.96669	316.8	858.527	213.779	324.469
GCW_02365	GCW_02365	Not measured	Not measured	Not measured	Not measured	FALSE	Not measured	Not measured	Not measured	Not measured	Not measured	FALSE	No change detected	6e-06	1.96	2.01e-13	1.75141			128051	3939.6	28.0109	5.95819	414.409	808.576	272.907	464.659
GCW_00315	rplP	Not measured	Not measured	Not measured	Not measured	FALSE	Not measured	Not measured	Not measured	Not measured	Not measured	FALSE	No change detected	0	0.329265	1.04e-09	0.444058	MPN172	230	15432.9	74329	231.614	5.93765	1603.3	528.046	2558.7	1108.58
GCW_91481	salX	1.66307	1.5737	0.075229	0.0244253	TRUE	Not measured	Not measured	Not measured	Not measured	Not measured	FALSE	Up-regulated	0.353704	0.700088	0.573142	1.36923			24852.2	38238	143.605	5.92841	166.292	111.694	261.158	312.547
GCW_02330	parE	1.16171	0.853454	0.991069	0.1808	FALSE	Not measured	Not measured	Not measured	Not measured	Not measured	FALSE	No change detected	7e-06	0.334447	0.384902	1.15262			71418	8782.4	49.8552	5.91455	366.705	121.388	342.971	384.057
GCW_02615	VlhA.2.02	1.01488	1.07799	0.622757	0.532715	FALSE	Not measured	Not measured	Not measured	Not measured	Not measured	FALSE	No change detected	0	1.81707	0.535392	1.12025			55048.9	12595	64.6131	5.90843	1166.09	2115.32	1332.64	1452.79
GCW_00835	rpmF	0.85901	0.684297	0.0308375	0.0340501	TRUE	Not measured	Not measured	Not measured	Not measured	Not measured	FALSE	No change detected	0.009249	0.46108	0.916156	1.00178	MPN540	178	6665.78	236430	532.321	5.89425	2139.27	957.225	1410.8	1347.2
GCW_00055	argS	1.14786	1.3088	0.28042	0.0535494	FALSE	Not measured	Not measured	Not measured	Not measured	Not measured	FALSE	No change detected	0.01379	0.695716	0.0693142	0.849365			63613	10254	55.7309	5.88905	181.289	125.078	328.251	270.412
GCW_00620	rbfA	0.992886	0.921569	0.765129	0.0775448	FALSE	Not measured	Not measured	Not measured	Not measured	Not measured	FALSE	No change detected	0.003847	0.638794	0.000436294	2.11794			13519.6	88289	262.132	5.88691	234.977	152.352	329.351	679.247
GCW_02165	GCW_02165	Not measured	Not measured	Not measured	Not measured	FALSE	Not measured	Not measured	Not measured	Not measured	Not measured	FALSE	No change detected	0.400546	1.18501	0.0325262	1.25769			77915.3	7716.3	45.4246	5.87919	125.097	146.622	234.473	284.314
GCW_00375	secY	Not measured	Not measured	Not measured	Not measured	FALSE	Not measured	Not measured	Not measured	Not measured	Not measured	FALSE	No change detected	0.003418	0.804774	0.741417	0.922578			55100.4	12412	63.9365	5.85204	1105.08	888.758	928.338	802.315
GCW_03475	GCW_03475	0.990894	1.10725	0.540512	0.52111	FALSE	Not measured	Not measured	Not measured	Not measured	Not measured	FALSE	No change detected	0	0.455164	8.66e-06	0.672648			53059.6	12956	65.9396	5.81185	170.097	77.3203	404.645	266.474
GCW_92037	pheT	1.00446	0.883113	0.568532	0.108381	FALSE	Not measured	Not measured	Not measured	Not measured	Not measured	FALSE	No change detected	8.45e-52	0.366926	0.00195313	1.6918			95350.8	5618.3	36.1566	5.72685	310.887	114.206	187.147	300.138
GCW_00875	GCW_00875	0.542096	0.554328	0.0494728	0.0490303	TRUE	Not measured	Not measured	Not measured	Not measured	Not measured	FALSE	Down-regulated	0	0.433846	0.0233874	0.786498			44317.7	16262	77.6479	5.71624	1121.84	484.476	1539.02	1172.04
GCW_02950	dppC/oppC_2	Not measured	Not measured	Not measured	Not measured	FALSE	Not measured	Not measured	Not measured	Not measured	Not measured	FALSE	No change detected	0.079857	0.632622	0.730609	1.07216			40760.7	17950	83.3633	5.64443	3585.84	2199.59	1872.74	1982.08
GCW_92659	GCW_92659	Not measured	Not measured	Not measured	Not measured	FALSE	Not measured	Not measured	Not measured	Not measured	Not measured	FALSE	No change detected	0.0189	0.753711	0.993871	1.0157			41594.2	17273	81.09	5.60277	332.757	251.643	354.222	348.017
GCW_01740	atpG	0.992682	0.871346	0.702765	0.228084	FALSE	Not measured	Not measured	Not measured	Not measured	Not measured	FALSE	No change detected	0	0.68519	0.798193	1.15578			33074.8	23634	101.6	5.58208	773.485	530.238	450.798	468.35
GCW_03420	gatB	1.07255	1.12818	0.307222	0.183795	FALSE	Not measured	Not measured	Not measured	Not measured	Not measured	FALSE	No change detected	0	1.74557	2.3e-05	1.44927			54912.6	11664	61.1415	5.57714	301.081	524.083	286.975	403.489
GCW_00360	rplR	Not measured	Not measured	Not measured	Not measured	FALSE	Not measured	Not measured	Not measured	Not measured	Not measured	FALSE	No change detected	2.5e-05	0.442653	1.45e-05	0.587618	MPN181	139	13453.4	82082	248.744	5.55891	1415.99	619.321	1842.86	1063.76
GCW_04025	hprK	1.02504	0.958454	0.715883	0.360502	FALSE	Not measured	Not measured	Not measured	Not measured	Not measured	FALSE	No change detected	0	1.17046	0.852557	1.04213			35584.7	20885	92.9553	5.49467	583.195	682.217	1004.58	1002.17
GCW_03470	as	1.18738	1.44164	0.689508	0.232298	FALSE	Not measured	Not measured	Not measured	Not measured	Not measured	FALSE	No change detected	0.677836	0.959535	0.27831	0.604581			37760.9	18959	86.7073	5.43877	193.182	182.923	661.431	395.534
GCW_00080	GCW_00080	1.00957	1.1654	0.95753	0.225744	FALSE	Not measured	Not measured	Not measured	Not measured	Not measured	FALSE	No change detected	1e-06	0.479885	0.133907	1.43022			83439.1	6291.6	39.2228	5.43641	453.157	216.573	412.987	588.558
GCW_01790	GCW_01790	Not measured	Not measured	Not measured	Not measured	FALSE	Not measured	Not measured	Not measured	Not measured	Not measured	FALSE	No change detected	0.011337	0.651628	0.566542	0.919528			65101.4	8799.7	49.9258	5.39907	370.743	239.026	834.111	725.381
GCW_92454	VlhA	Not measured	Not measured	Not measured	Not measured	FALSE	Not measured	Not measured	Not measured	Not measured	Not measured	FALSE	No change detected	3.62e-27	0.465968	9e-06	0.585419			73171.8	7393.3	44.049	5.35406	261.848	122.154	685.81	391.474
GCW_00470	uvrA	Not measured	Not measured	Not measured	Not measured	FALSE	Not measured	Not measured	Not measured	Not measured	Not measured	FALSE	No change detected	0	2.46542	0.0703535	1.15464			105927	4417.8	30.4164	5.35203	227.935	556.242	215.648	243.033
GCW_03370	GCW_03370	Not measured	Not measured	Not measured	Not measured	FALSE	Not measured	Not measured	Not measured	Not measured	Not measured	FALSE	No change detected	0	0.271206	0.0136843	0.760046			72629.8	7393.3	44.049	5.3144	258.281	70.0385	568.019	418.819
GCW_01080	pyrG	1.01579	1.14915	0.987251	0.177006	FALSE	Not measured	Not measured	Not measured	Not measured	Not measured	FALSE	No change detected	0	0.449954	0.842716	0.999457			61281.3	9351.8	52.1592	5.3096	224.372	101.175	482.189	468.987
GCW_03520	rpsP	1.59124	0.723209	0.32541	0.0824196	FALSE	Not measured	Not measured	Not measured	Not measured	Not measured	FALSE	No change detected	0.062188	1.20371	0.0660294	0.5141	MPN660	174	9729.34	118820	324.548	5.24525	1690.37	2018.87	1381.92	621.799
GCW_02890	efp	Not measured	Not measured	Not measured	Not measured	FALSE	Not measured	Not measured	Not measured	Not measured	Not measured	FALSE	Up-regulated	0.015073	0.738955	0.223181	0.807669			21267.2	38728	144.926	5.11987	781.041	579.4	544.788	418.687
GCW_01645	tyrS	Not measured	Not measured	Not measured	Not measured	FALSE	Not measured	Not measured	Not measured	Not measured	Not measured	FALSE	No change detected	0.081146	0.742436	5.44e-31	0.448655			47934.5	12492	64.2326	5.11455	168.652	124.809	561.427	244.636
GCW_00450	GCW_00450	1.12481	1.3666	0.346617	0.027743	TRUE	Not measured	Not measured	Not measured	Not measured	Not measured	FALSE	No change detected	0.105613	0.805849	0.00603809	1.20345			67569	7741.8	45.5325	5.1106	269.185	215.232	231.021	271.104
GCW_03490	GCW_03490	Not measured	Not measured	Not measured	Not measured	FALSE	Not measured	Not measured	Not measured	Not measured	Not measured	FALSE	Up-regulated	0	2.07096	0.830449	1.01571			33063.3	20806	92.7023	5.09143	752.02	1535.87	1406.65	1401.25
GCW_00810	hup_1	1.28126	1.24663	0.315432	0.344008	FALSE	Not measured	Not measured	Not measured	Not measured	Not measured	FALSE	No change detected	0	0.342025	4.72e-07	0.295599			13932.2	68966	219.47	5.07923	905.825	307.243	1262.98	376.925
GCW_01040	mgc2	Not measured	Not measured	Not measured	Not measured	FALSE	Not measured	Not measured	Not measured	Not measured	Not measured	FALSE	No change detected	0	0.361227	0.087741	0.591037			32699.3	20630	92.1376	5.00471	4093.37	1476.25	3116.23	1667.73
GCW_01000	ftsY	1.04715	1.10345	0.974074	0.601267	FALSE	Not measured	Not measured	Not measured	Not measured	Not measured	FALSE	No change detected	0	0.770159	0.104238	1.46946			39512.1	15696	75.6947	4.96819	393.311	302.628	412.143	570.593
GCW_01875	arcA_1	1.02724	1.01561	0.852259	0.714075	FALSE	Not measured	Not measured	Not measured	Not measured	Not measured	FALSE	Down-regulated	0.04292	1.21287	0.0627115	0.706377			46395	12195	63.1307	4.86536	882.656	1070.08	1117.38	748.766
GCW_00545	GCW_00545	Not measured	Not measured	Not measured	Not measured	FALSE	Not measured	Not measured	Not measured	Not measured	Not measured	FALSE	No change detected	0	1.9195	0.625868	1.18193			70987.4	6736.3	41.1974	4.85797	74.2956	142.561	114.021	126.27
GCW_03275	cbiO	1.03977	1.26625	0.501599	0.590579	FALSE	Not measured	Not measured	Not measured	Not measured	Not measured	FALSE	No change detected	0	0.675159	0.0624687	1.20678			36168.7	17183	80.7859	4.85369	749.774	507.047	509.382	599.657
GCW_00905	GCW_00905	Not measured	Not measured	Not measured	Not measured	FALSE	Not measured	Not measured	Not measured	Not measured	Not measured	FALSE	No change detected	0.524179	0.925396	0.211424	0.53315			20507.3	36896	139.962	4.76784	702.498	653.484	1889.82	1043.06
GCW_02080	rpmA	1.14668	0.966451	0.208368	0.276922	FALSE	Not measured	Not measured	Not measured	Not measured	Not measured	FALSE	No change detected	0.682874	0.946216	0.254832	0.690822	MPN624	240	10901.4	86589	258.492	4.68096	1048.88	982.483	1245.01	756.106
GCW_00960	GCW_00960	Not measured	Not measured	Not measured	Not measured	FALSE	Not measured	Not measured	Not measured	Not measured	Not measured	FALSE	No change detected	1.1e-05	1.84479	0.0208453	0.763724			74200.6	5992.3	37.8718	4.66796	805.589	1462.28	1464.56	1095.34
GCW_00510	GCW_00510	Not measured	Not measured	Not measured	Not measured	FALSE	Not measured	Not measured	Not measured	Not measured	Not measured	FALSE	No change detected	0	2.45221	0.00780135	1.35642			132203	2676.7	21.2136	4.65864	223.076	545.932	219.224	284.936
GCW_00825	rplJ	1.0391	1.48654	0.390054	0.147426	FALSE	Not measured	Not measured	Not measured	Not measured	Not measured	FALSE	No change detected	0.022215	0.470083	0.12475	0.615816	MPN538	29	18184.2	42116	153.936	4.64984	1705.26	768.758	1241.46	698.437
GCW_02300	GCW_02300	Not measured	Not measured	Not measured	Not measured	FALSE	Not measured	Not measured	Not measured	Not measured	Not measured	FALSE	No change detected	0	5.02251	0.619955	1.33852			100951	3740.2	26.9839	4.52502	64.7643	317.445	66.9679	80.7334
GCW_01175	GCW_01175	Not measured	Not measured	Not measured	Not measured	FALSE	Not measured	Not measured	Not measured	Not measured	Not measured	FALSE	No change detected	0	0.302374	0.000259824	0.651393			72650.3	5841.4	37.1835	4.48736	111.95	33.797	394.229	249.757
GCW_01705	GCW_01705	Not measured	Not measured	Not measured	Not measured	FALSE	Not measured	Not measured	Not measured	Not measured	Not measured	FALSE	No change detected	0	0.547589	0.131034	1.20364			65694.3	6715	41.1036	4.48551	812.791	444.888	643.181	752.147
GCW_03860	GCW_03860	Not measured	Not measured	Not measured	Not measured	FALSE	Not measured	Not measured	Not measured	Not measured	Not measured	FALSE	No change detected	0.789847	1.05451	0.0154365	0.796077			89634.3	4334.2	30.0014	4.46703	1609.89	1657.62	2247.04	1731.2
GCW_03550	infA	Not measured	Not measured	Not measured	Not measured	FALSE	Not measured	Not measured	Not measured	Not measured	Not measured	FALSE	No change detected	0.671623	1.09166	0.842284	1.45786			8059.46	121010	328.839	4.40243	1363.74	1450.88	1155.46	1278.79
GCW_00795	rpiB	1.07567	1.33271	0.264595	0.3066	FALSE	Not measured	Not measured	Not measured	Not measured	Not measured	FALSE	No change detected	0.642509	0.919455	0.463969	0.815442			17720.9	40288	149.101	4.38903	906.436	828.269	801.069	628.273
GCW_02660	ygjD	Not measured	Not measured	Not measured	Not measured	FALSE	Not measured	Not measured	Not measured	Not measured	Not measured	FALSE	No change detected	0.785559	0.989293	2.52e-06	3.4734			35353	15270	74.2116	4.35814	446.45	440.241	81.6139	276.437
GCW_00385	map	0.871548	1.09338	0.082484	0.768764	FALSE	Not measured	Not measured	Not measured	Not measured	Not measured	FALSE	No change detected	0.020857	1.1289	0.340445	0.739927			28979	20056	90.2867	4.34622	663.856	747.214	611.604	423.58
GCW_03965	GCW_03965	Not measured	Not measured	Not measured	Not measured	FALSE	Not measured	Not measured	Not measured	Not measured	Not measured	FALSE	No change detected	0	6.99189	0.214412	1.48325			88832.7	4218.8	29.4247	4.342	331.299	2321.03	343.066	474.152
GCW_01535	GCW_01535	1.04542	0.899405	0.546895	0.136829	FALSE	Not measured	Not measured	Not measured	Not measured	Not measured	FALSE	No change detected	0.001068	1.75977	0.970348	0.968433			18061.5	38543	144.428	4.33319	560.902	984.439	1320.61	1295.73
GCW_02510	GCW_02510	0.884698	0.791607	0.0285142	0.0378425	TRUE	Not measured	Not measured	Not measured	Not measured	Not measured	FALSE	No change detected	0	3.74625	4.8e-05	0.52029			15496.3	46944	166.431	4.28416	947.392	3546.27	2241.2	1149.36
GCW_03020	pvpA	Not measured	Not measured	Not measured	Not measured	FALSE	Not measured	Not measured	Not measured	Not measured	Not measured	FALSE	No change detected	0	1.33992	0.0970999	0.765807			38161.9	13388	67.5135	4.27981	2840.42	3807.84	1569.17	1144.12
GCW_02325	parC	Not measured	Not measured	Not measured	Not measured	FALSE	Not measured	Not measured	Not measured	Not measured	Not measured	FALSE	No change detected	0.000516	0.542514	5.05e-11	2.02232			90379.3	4012.1	28.3807	4.26084	160.229	86.0337	148.887	292.644
GCW_01585	sufC	1.04404	1.16848	0.997298	0.344478	FALSE	Not measured	Not measured	Not measured	Not measured	Not measured	FALSE	No change detected	0	0.387674	0.0993242	0.470194			30489.1	18056	83.717	4.23996	461.99	179.383	1700.99	717.515
GCW_03940	GCW_03940	Not measured	Not measured	Not measured	Not measured	FALSE	Not measured	Not measured	Not measured	Not measured	Not measured	FALSE	No change detected	0.025045	0.663823	0.973027	0.997191			27320.3	20972	93.2336	4.23118	354.058	234.083	273.005	260.044
GCW_02770	GCW_02770	Not measured	Not measured	Not measured	Not measured	FALSE	Not measured	Not measured	Not measured	Not measured	Not measured	FALSE	No change detected	0	2.83731	0.000436734	2.07412			50601.6	8849.8	50.1301	4.21372	166.755	468.189	111.192	213.322
GCW_00300	rpsS	Not measured	Not measured	Not measured	Not measured	FALSE	Not measured	Not measured	Not measured	Not measured	Not measured	FALSE	No change detected	0	0.237659	0.0124747	0.686455	MPN169	371	9978.42	84538	254.074	4.21139	1299.61	308.214	1485.74	984.855
GCW_02680	potA	1.30814	1.09529	0.853089	0.644906	FALSE	Not measured	Not measured	Not measured	Not measured	Not measured	FALSE	Up-regulated	0	0.527216	0.686019	0.977395			57662.4	7308.7	43.6859	4.18444	754.152	398.409	941.326	838.692
GCW_03445	dB	Not measured	Not measured	Not measured	Not measured	FALSE	Not measured	Not measured	Not measured	Not measured	Not measured	FALSE	No change detected	0	2.21354	0.000343322	2.1584			61924.1	6424.7	39.8178	4.09582	418.136	922.958	158.754	329.822
GCW_02730	lplA	Not measured	Not measured	Not measured	Not measured	FALSE	Not measured	Not measured	Not measured	Not measured	Not measured	FALSE	No change detected	0	0.375983	0.582218	0.916618			38806.7	12069	62.6609	4.0393	629.226	235.514	707.912	631.564
GCW_00210	pstS	Not measured	Not measured	Not measured	Not measured	FALSE	Not measured	Not measured	Not measured	Not measured	Not measured	FALSE	No change detected	0	0.245599	0.0263732	0.749037			43089.3	10418	56.3705	4.03482	145.769	35.6535	91.9351	67.0557
GCW_00455	ftsK	Not measured	Not measured	Not measured	Not measured	FALSE	Not measured	Not measured	Not measured	Not measured	Not measured	FALSE	No change detected	0	1.38804	0.000156418	1.73961			76673.1	4659.5	31.6042	4.02524	273.326	379.863	137.756	229.942
GCW_03185	GCW_03185	Not measured	Not measured	Not measured	Not measured	FALSE	Not measured	Not measured	Not measured	Not measured	Not measured	FALSE	No change detected	0	6.31842	0.0499	1.64376			107984	2867.9	22.2927	3.99876	30.5397	193.198	26.7779	41.1768
GCW_04005	GCW_04005	Not measured	Not measured	Not measured	Not measured	FALSE	Not measured	Not measured	Not measured	Not measured	Not measured	FALSE	No change detected	6.2e-05	1.46764	0.608498	1.29316			53078.4	7633.6	45.0739	3.97418	278.45	408.516	251.065	287.59
GCW_92416	VlhA	Not measured	Not measured	Not measured	Not measured	FALSE	Not measured	Not measured	Not measured	Not measured	Not measured	FALSE	No change detected	0.0139	1.32377	0.199923	0.837751			54161.7	7393.3	44.049	3.96306	159.458	210.351	242.807	196.116
GCW_02270	acpS	0.985679	1.4538	0.329329	0.337897	FALSE	Not measured	Not measured	Not measured	Not measured	Not measured	FALSE	No change detected	0.011061	1.24089	0.00165399	0.58327			12869.9	54227	184.621	3.94691	1312.09	1618.72	1994.96	1128.74
GCW_01640	ffh	0.730596	0.853609	0.00993184	0.222222	TRUE	Not measured	Not measured	Not measured	Not measured	Not measured	FALSE	No change detected	0.000113	0.734669	2.62e-29	0.465141			49866.7	8225.9	47.5626	3.93985	214.772	157.496	838.555	381.133
GCW_01035	licA	Not measured	Not measured	Not measured	Not measured	FALSE	Not measured	Not measured	Not measured	Not measured	Not measured	FALSE	No change detected	0.335828	0.887909	2.93e-07	2.96333			31847	15221	74.0402	3.91688	527.246	467.466	297.976	866.767
GCW_00335	rplX	Not measured	Not measured	Not measured	Not measured	FALSE	Not measured	Not measured	Not measured	Not measured	Not measured	FALSE	No change detected	0	0.275	4.8e-05	0.467278			12224.3	56704	190.647	3.87131	1683.45	463.096	2014.07	916.429
GCW_01390	mgtA	Not measured	Not measured	Not measured	Not measured	FALSE	Not measured	Not measured	Not measured	Not measured	Not measured	FALSE	No change detected	0.008721	1.79317	1.31e-31	0.727811			102766	2887.2	22.4005	3.82393	202.282	356.369	246.931	174.752
GCW_03595	gmk	Not measured	Not measured	Not measured	Not measured	FALSE	Not measured	Not measured	Not measured	Not measured	Not measured	FALSE	No change detected	0	0.256955	0.00434751	0.500337			22490.6	23529	101.275	3.78363	386.089	98.6731	397.318	194.162
GCW_02870	GCW_02870	0.967812	0.977339	0.418241	0.0653023	FALSE	Not measured	Not measured	Not measured	Not measured	Not measured	FALSE	No change detected	0	0.225129	0.0429141	0.268754			16545.8	35925	137.303	3.77373	189.939	42.4628	194.372	42.7145
GCW_02765	trkG	Not measured	Not measured	Not measured	Not measured	FALSE	Not measured	Not measured	Not measured	Not measured	Not measured	FALSE	No change detected	0	3.60388	0.88746	1.02993			66323.9	5202.6	34.212	3.76923	176.649	635.425	274.238	274.364
GCW_01325	GCW_01325	1.00263	0.965228	0.628523	0.362362	FALSE	Not measured	Not measured	Not measured	Not measured	Not measured	FALSE	No change detected	0	1.34087	7.48e-06	1.35305			23735	21686	95.5056	3.76549	689.529	923.274	470.966	621.021
GCW_03805	GCW_03805	Not measured	Not measured	Not measured	Not measured	FALSE	Not measured	Not measured	Not measured	Not measured	Not measured	FALSE	No change detected	0	6.03322	0.193418	0.788983			39370.5	10708	57.4946	3.76012	54.5851	327.146	127.902	97.3031
GCW_04075	dnaJ_7	Not measured	Not measured	Not measured	Not measured	FALSE	Not measured	Not measured	Not measured	Not measured	Not measured	FALSE	No change detected	0	4.31923	0.0067999	1.39283			38177.5	10931	58.3532	3.70063	393.899	1701.22	408.522	546.927
GCW_90501	polC	Not measured	Not measured	Not measured	Not measured	FALSE	Not measured	Not measured	Not measured	Not measured	Not measured	FALSE	No change detected	4.8e-102	5.69363	0.043811	1.35955			173339	1331.3	12.8374	3.69638	83.2654	471.457	72.0781	94.7862
GCW_02690	GCW_02690	Not measured	Not measured	Not measured	Not measured	FALSE	Not measured	Not measured	Not measured	Not measured	Not measured	FALSE	No change detected	0.075188	1.30195	0.741417	0.975269			68753.3	4761.8	32.1017	3.66627	135.647	177.141	335.833	312.211
GCW_00855	GCW_00855	Not measured	Not measured	Not measured	Not measured	FALSE	Not measured	Not measured	Not measured	Not measured	Not measured	FALSE	No change detected	0	1.86028	0.00325931	1.61949			80495.1	3788	27.2315	3.64119	763.303	1413.93	545.988	850.189
GCW_03395	dX	1.27129	1.52118	0.383686	0.130679	FALSE	Not measured	Not measured	Not measured	Not measured	Not measured	FALSE	No change detected	0	1.48377	4.55e-06	1.41364			68533.1	4623.5	31.4284	3.57788	183.256	272.705	117.706	160.767
GCW_02355	GCW_02355	1.15494	1.09026	0.141183	0.992317	FALSE	Not measured	Not measured	Not measured	Not measured	Not measured	FALSE	No change detected	0.101996	0.712391	0.00132597	1.55504			60592	5418.1	35.2253	3.54547	139.161	97.118	159.391	240.011
GCW_03840	GCW_03840	Not measured	Not measured	Not measured	Not measured	FALSE	Not measured	Not measured	Not measured	Not measured	Not measured	FALSE	No change detected	0	2.48429	0.493038	0.834703			32142.9	12504	64.277	3.43198	465.067	1155.71	739.622	568.309
GCW_01090	apt	1.03443	1.42484	0.808972	0.0739737	FALSE	Not measured	Not measured	Not measured	Not measured	Not measured	FALSE	No change detected	0	0.391343	0.0656157	0.558672			19898.2	24340	103.774	3.43009	816.09	318.831	1465.73	737.239
GCW_92264	scpA/scpB	Not measured	Not measured	Not measured	Not measured	FALSE	Not measured	Not measured	Not measured	Not measured	Not measured	FALSE	No change detected	6.74e-07	0.49028	0.0776234	1.46919			70071.4	4211.5	29.3881	3.42071	183.11	89.3775	132.05	184.023
GCW_01215	GCW_01215	1.13256	1.14635	0.911696	0.792287	FALSE	Not measured	Not measured	Not measured	Not measured	Not measured	FALSE	No change detected	0	0.401356	0.10009	1.13942			22004.2	21077	93.569	3.42012	177.612	71.1161	306.989	339.533
GCW_02490	GCW_02490	Not measured	Not measured	Not measured	Not measured	FALSE	Not measured	Not measured	Not measured	Not measured	Not measured	FALSE	No change detected	0.000188	0.535266	0.295227	0.660201			25168.1	17403	81.5284	3.40849	1460.62	771.548	5049.69	2958.48
GCW_01725	atpF	Not measured	Not measured	Not measured	Not measured	FALSE	Not measured	Not measured	Not measured	Not measured	Not measured	FALSE	No change detected	5.6e-05	0.519872	0.673503	1.10603			22794.3	19970	90.0081	3.4081	710.525	364.77	253.043	262.721
GCW_02005	hrcA	Not measured	Not measured	Not measured	Not measured	FALSE	Not measured	Not measured	Not measured	Not measured	Not measured	FALSE	No change detected	0	0.259655	3.1e-06	0.547279			41823.1	8575.9	49.0094	3.40486	215.413	55.5149	754.004	396.745
GCW_02210	era	1.00453	1.00276	0.956666	0.928784	FALSE	Not measured	Not measured	Not measured	Not measured	Not measured	FALSE	No change detected	0.359147	1.05875	0.0176188	0.401804			34579.6	11141	59.1572	3.39806	77.5854	82.2316	117.251	42.1217
GCW_03620	GCW_03620	Not measured	Not measured	Not measured	Not measured	FALSE	Not measured	Not measured	Not measured	Not measured	Not measured	FALSE	No change detected	0	2.49375	0.0330937	1.24855			32071.1	12289	63.4802	3.38186	294.439	734.151	134.851	162.908
GCW_03310	deoC_2	Not measured	Not measured	Not measured	Not measured	FALSE	Not measured	Not measured	Not measured	Not measured	Not measured	FALSE	No change detected	0	0.149509	6.61e-29	0.517659			24563.5	17482	81.7944	3.33747	831.532	123.946	1971.14	990.336
GCW_02155	GCW_02155	Not measured	Not measured	Not measured	Not measured	FALSE	Not measured	Not measured	Not measured	Not measured	Not measured	FALSE	No change detected	0	0.613256	0.00267036	0.580983			39807.6	8920	50.4158	3.33377	194.886	119.046	562.051	322.522
GCW_02020	infC	1.11561	1.16642	0.191319	0.0327704	TRUE	Not measured	Not measured	Not measured	Not measured	Not measured	FALSE	No change detected	6.7e-05	0.451788	4.22e-07	0.528174			24510.9	17304	81.1946	3.3059	1575.32	721.421	3036.88	1576.57
GCW_03280	cbiO	0.967444	1.02176	0.504952	0.743303	FALSE	Not measured	Not measured	Not measured	Not measured	Not measured	FALSE	No change detected	0	0.531804	0.229167	1.29821			31633.1	12104	62.7915	3.29948	1098.54	583.906	890.82	1088.72
GCW_00665	ach1	Not measured	Not measured	Not measured	Not measured	FALSE	Not measured	Not measured	Not measured	Not measured	Not measured	FALSE	No change detected	0.643239	1.17306	1.08e-08	0.589112			49823.5	6372.8	39.5862	3.27629	91.5628	105.028	136.365	78.6052
GCW_00800	GCW_00800	Not measured	Not measured	Not measured	Not measured	FALSE	Not measured	Not measured	Not measured	Not measured	Not measured	FALSE	No change detected	1e-06	1.27141	0.23898	0.663393			18562.8	25150	106.246	3.27612	511.187	649.57	867.02	518.338
GCW_02185	GCW_02185	Not measured	Not measured	Not measured	Not measured	FALSE	Not measured	Not measured	Not measured	Not measured	Not measured	FALSE	No change detected	0	1.75744	0.00151185	1.99505			25886.8	15823	76.1347	3.27389	525.66	922.325	206.964	393.928
GCW_03390	ybaB	1.09524	1.55085	0.288793	0.232093	FALSE	Not measured	Not measured	Not measured	Not measured	Not measured	FALSE	No change detected	1e-06	1.8692	0.00132046	0.301895			11794.5	46770	165.988	3.25205	452.159	845.296	808.914	221.772
GCW_91203	GCW_91203	Not measured	Not measured	Not measured	Not measured	FALSE	Not measured	Not measured	Not measured	Not measured	Not measured	FALSE	No change detected	0.550319	0.888188	0.00069924	1.45935			17933.7	25916	108.563	3.23412	1153.79	1005.24	409.961	585.492
GCW_03070	GCW_03070	Not measured	Not measured	Not measured	Not measured	FALSE	Not measured	Not measured	Not measured	Not measured	Not measured	FALSE	No change detected	0	8.58923	6.32e-08	3.24121			81054.4	3104.2	23.5989	3.1774	393.515	3382.08	230.863	708.389
GCW_03930	msrA	0.861105	1.14141	0.126813	0.438778	FALSE	Not measured	Not measured	Not measured	Not measured	Not measured	FALSE	No change detected	0	0.226281	0.0201219	0.554838			18502.6	24177	103.274	3.17414	455.858	103.327	1749.35	907.156
GCW_03900	GCW_03900	Not measured	Not measured	Not measured	Not measured	FALSE	Not measured	Not measured	Not measured	Not measured	Not measured	FALSE	No change detected	0	4.18765	0.231735	1.47678			89221.6	2646.6	21.0418	3.11857	233.122	976.145	234.279	325.967
GCW_03920	lig	Not measured	Not measured	Not measured	Not measured	FALSE	Not measured	Not measured	Not measured	Not measured	Not measured	FALSE	No change detected	0	0.397996	0.573142	0.947613			82652.7	2884	22.3827	3.07307	94.8191	37.6008	114.61	105.911
GCW_02455	GCW_02455	Not measured	Not measured	Not measured	Not measured	FALSE	Not measured	Not measured	Not measured	Not measured	Not measured	FALSE	No change detected	0	0.133126	0.0413453	0.811235			76100.5	3199.6	24.1183	3.04886	319.506	42.805	508.403	400.36
GCW_01235	GCW_01235	1.31015	1.45233	0.310712	0.0338405	TRUE	Not measured	Not measured	Not measured	Not measured	Not measured	FALSE	No change detected	0	0.669513	0.59571	0.877492			31706.2	10726	57.5641	3.03179	304.273	203.396	690.182	590.468
GCW_02645	GCW_02645	Not measured	Not measured	Not measured	Not measured	FALSE	Not measured	Not measured	Not measured	Not measured	Not measured	FALSE	No change detected	0	0.349293	0.178687	0.669672			30453.8	11334	59.8925	3.02982	484.036	168.804	471.932	287.12
GCW_00465	GCW_00465	Not measured	Not measured	Not measured	Not measured	FALSE	Not measured	Not measured	Not measured	Not measured	Not measured	FALSE	No change detected	0	3.83143	4.49e-05	2.17722			105140	1949.6	16.8896	2.9498	79.7776	307.332	43.5702	90.9421
GCW_00480	pyrH	Not measured	Not measured	Not measured	Not measured	FALSE	Not measured	Not measured	Not measured	Not measured	Not measured	FALSE	No change detected	0.054829	0.851829	2.16e-10	2.17052			25967.6	13619	68.3492	2.94828	1388.83	1177.11	737.18	1539.34
GCW_03990	GCW_03990	Not measured	Not measured	Not measured	Not measured	FALSE	Not measured	Not measured	Not measured	Not measured	Not measured	FALSE	Up-regulated	0	1.57217	0.158514	1.44712			78245.9	2874.2	22.328	2.90211	907.182	1426.62	1357.3	1901.62
GCW_00220	pstB	Not measured	Not measured	Not measured	Not measured	FALSE	Not measured	Not measured	Not measured	Not measured	Not measured	FALSE	No change detected	0	0.217645	0.000217489	0.642489			37248.5	7891.4	46.1635	2.85635	375.603	81.4083	846.185	522.118
GCW_02915	dppD/oppD_1	Not measured	Not measured	Not measured	Not measured	FALSE	Not measured	Not measured	Not measured	Not measured	Not measured	FALSE	No change detected	3e-06	0.328769	0.404793	1.25322			50341.6	5183.2	34.1202	2.85327	415.331	134.707	358.803	428.821
GCW_00200	GCW_00200	0.815061	0.805117	0.144593	0.0817199	FALSE	Not measured	Not measured	Not measured	Not measured	Not measured	FALSE	No change detected	0	0.269316	1.41e-23	0.389675			37137.7	7838.9	45.9425	2.83422	357.994	96.3194	286.527	108.441
GCW_00715	GCW_00715	1.01312	1.06119	0.723582	0.858646	FALSE	Not measured	Not measured	Not measured	Not measured	Not measured	FALSE	No change detected	0	0.15018	0.00469996	0.301576			19010.3	19520	88.5449	2.79612	199.379	29.8912	396.287	118.5
GCW_00775	rpmE	1.35958	1.03174	0.690635	0.443906	FALSE	Not measured	Not measured	Not measured	Not measured	Not measured	FALSE	No change detected	0.02617	1.81564	0.0529647	1.5191	MPN360	101	11352.1	39180	146.14	2.75582	4292.22	7610.62	2165.37	3163.86
GCW_03590	ptc1	0.950574	0.982293	0.395426	0.410231	FALSE	Not measured	Not measured	Not measured	Not measured	Not measured	FALSE	No change detected	0	0.300859	0.0002275	0.572052			30050.8	9826.5	54.05	2.69808	329.056	98.5058	446.943	247.291
GCW_00415	dnaJ	Not measured	Not measured	Not measured	Not measured	FALSE	2	1.5	1	0.02	0.88	TRUE	Up-regulated	0	0.209505	0.596314	1.09639			42924.8	5826.4	37.1148	2.64642	363.225	75.5907	159.349	170.602
GCW_02195	dnaG	Not measured	Not measured	Not measured	Not measured	FALSE	Not measured	Not measured	Not measured	Not measured	Not measured	FALSE	No change detected	0.025019	0.751767	0.603096	0.911788			77693.2	2544.7	20.4559	2.64001	113.755	85.8213	101.775	90.0554
GCW_00045	ksgA	Not measured	Not measured	Not measured	Not measured	FALSE	Not measured	Not measured	Not measured	Not measured	Not measured	FALSE	No change detected	0.009154	0.725928	0.000787372	2.5941			30782.6	9193.3	51.5219	2.63451	120.22	86.9069	78.6379	192.946
GCW_01665	GCW_01665	Not measured	Not measured	Not measured	Not measured	FALSE	Not measured	Not measured	Not measured	Not measured	Not measured	FALSE	No change detected	0	1.67073	3.39e-05	0.534304			48374.7	4757.8	32.0823	2.57803	744.71	1240.59	1010.41	518.436
GCW_01980	GCW_01980	Not measured	Not measured	Not measured	Not measured	FALSE	Not measured	Not measured	Not measured	Not measured	Not measured	FALSE	No change detected	0	1.68791	5.11e-05	0.545523			48373.8	4757.8	32.0823	2.57798	758.573	1276.95	1018.65	533.531
GCW_03610	mnmG/gidA	0.882556	0.63728	0.142047	0.0218951	TRUE	Not measured	Not measured	Not measured	Not measured	Not measured	FALSE	No change detected	0.821474	1.01974	0.821853	1.0584			68866.4	2894.5	22.4413	2.56719	276.432	282.036	269.826	276.393
GCW_03430	gatC	0.940859	0.897388	0.401636	0.246724	FALSE	Not measured	Not measured	Not measured	Not measured	Not measured	FALSE	No change detected	0	2.02939	0.730609	1.04397			51537.5	4323.9	29.9501	2.56404	370.89	748.704	313.066	316.003
GCW_03710	tdk	Not measured	Not measured	Not measured	Not measured	FALSE	Not measured	Not measured	Not measured	Not measured	Not measured	FALSE	No change detected	0	0.330021	0.273747	0.779627			25258.5	11527	60.6242	2.54365	661.716	218.26	675.561	483.302
GCW_92149	uvrD	Not measured	Not measured	Not measured	Not measured	FALSE	Not measured	Not measured	Not measured	Not measured	Not measured	FALSE	No change detected	1.61e-42	2.3634	0.115519	1.67725			88037.8	2017.8	17.3124	2.53181	65.6084	154.931	118.807	181.88
GCW_00005	parA	1.24334	1.30437	0.834208	0.157553	FALSE	Not measured	Not measured	Not measured	Not measured	Not measured	FALSE	No change detected	0.625986	0.956488	0.383761	0.839416			29708.2	9000.4	50.7421	2.50408	94.3563	89.6523	157.654	130.402
GCW_01850	GCW_01850	Not measured	Not measured	Not measured	Not measured	FALSE	Not measured	Not measured	Not measured	Not measured	Not measured	FALSE	No change detected	0	2.14254	0.000831435	2.95089			48748.6	4493.9	30.7923	2.49349	185.958	395.057	81.5491	220.764
GCW_00840	GCW_00840	Not measured	Not measured	Not measured	Not measured	FALSE	Not measured	Not measured	Not measured	Not measured	Not measured	FALSE	No change detected	0.048444	0.497593	0.673503	1.21984			6779.94	69345	220.336	2.48151	1303.62	616.998	910.146	1009.91
GCW_01135	potE	1.0778	0.933473	0.582254	0.375089	FALSE	Not measured	Not measured	Not measured	Not measured	Not measured	FALSE	No change detected	0	1.42197	0.527568	1.19012			52573.9	3929.8	27.9608	2.44187	281.001	399.046	535.529	681.894
GCW_03935	GCW_03935	Not measured	Not measured	Not measured	Not measured	FALSE	Not measured	Not measured	Not measured	Not measured	Not measured	FALSE	No change detected	0.00554	1.57802	0.0453161	1.43835			129708	1119.2	11.3312	2.44142	132.64	206.907	80.3134	109.897
GCW_03450	rplI	Not measured	Not measured	Not measured	Not measured	FALSE	Not measured	Not measured	Not measured	Not measured	Not measured	FALSE	No change detected	0.182	1.17424	6.9e-05	0.534509	MPN231	378	16661.3	19277	87.7507	2.42863	1276.92	1483.22	2154.45	1100.38
GCW_01575	ppa	Not measured	Not measured	Not measured	Not measured	FALSE	Not measured	Not measured	Not measured	Not measured	Not measured	FALSE	Up-regulated	0.024794	0.74776	0.00154857	0.298734			21128.3	13805	69.0193	2.42236	1002.78	754.486	3087.26	871.071
GCW_00720	GCW_00720	Not measured	Not measured	Not measured	Not measured	FALSE	Not measured	Not measured	Not measured	Not measured	Not measured	FALSE	No change detected	0	0.393258	0.406103	0.899733			79448.1	2185.7	18.3367	2.41996	123.071	48.256	105.371	91.5779
GCW_03300	cdd	Not measured	Not measured	Not measured	Not measured	FALSE	Not measured	Not measured	Not measured	Not measured	Not measured	FALSE	No change detected	0	0.428886	0.547165	0.928542			16395.7	19266	87.7147	2.38894	713.979	305.791	496.114	444.435
GCW_02705	msrB	Not measured	Not measured	Not measured	Not measured	FALSE	Not measured	Not measured	Not measured	Not measured	Not measured	FALSE	No change detected	0.086943	0.754941	0.0159267	0.357331			17464.6	17475	81.7709	2.37225	232.017	175.721	1445.07	569.583
GCW_01405	GCW_01405	1.17411	1.19477	0.123563	0.0770614	FALSE	Not measured	Not measured	Not measured	Not measured	Not measured	FALSE	No change detected	0	2.32111	1.65e-06	2.01719			18586.1	15952	76.5805	2.36434	144.909	336.783	152.974	298.964
GCW_02030	rplT	Not measured	Not measured	Not measured	Not measured	FALSE	Not measured	Not measured	Not measured	Not measured	Not measured	FALSE	No change detected	250	0.501348	0.00618331	0.541612	MPN117		13512.8	24737	104.988	2.35661	1462.08	739.649	1715.61	882.974
GCW_00430	GCW_00430	1.09224	1.23193	0.191333	0.0244116	TRUE	Not measured	Not measured	Not measured	Not measured	Not measured	FALSE	No change detected	0.033923	0.552262	0.00206123	0.64661			32849.5	7134.6	42.935	2.34285	22.9893	12.6047	50.6812	31.6905
GCW_91946	VlhA	Not measured	Not measured	Not measured	Not measured	FALSE	Not measured	Not measured	Not measured	Not measured	Not measured	FALSE	No change detected	5.03e-123	0.232386	0.668999	0.964674			75538.6	2194.8	18.3916	2.30777	432.772	100.695	565.043	528.607
GCW_92794	GCW_92794	Not measured	Not measured	Not measured	Not measured	FALSE	2	0.7	0.9	0.1	0.73	FALSE	No change detected	0.0548	1.88228	0.0282364	0.764562			39066.6	5468.4	35.4602	2.30118	117.455	210.975	88.96	66.4686
GCW_02585	GCW_02585	Not measured	Not measured	Not measured	Not measured	FALSE	Not measured	Not measured	Not measured	Not measured	Not measured	FALSE	Up-regulated	0	0.280793	7.11e-06	1.65653			10698.2	33000	129.168	2.29547	3055.63	851.419	1502.59	2438.19
GCW_00110	GCW_00110	Not measured	Not measured	Not measured	Not measured	FALSE	Not measured	Not measured	Not measured	Not measured	Not measured	FALSE	No change detected	0	2.0171	0.00136161	2.10898			154529	802.57	8.92092	2.28993	110.766	223.073	40.1337	82.8834
GCW_01755	GCW_01755	Not measured	Not measured	Not measured	Not measured	FALSE	Not measured	Not measured	Not measured	Not measured	Not measured	FALSE	No change detected	0	1.43451	0.317547	1.51793			36104.6	6060.2	38.1799	2.28982	258.26	371.285	99.6865	139.396
GCW_03180	GCW_03180	Not measured	Not measured	Not measured	Not measured	FALSE	Not measured	Not measured	Not measured	Not measured	Not measured	FALSE	No change detected	0.965919	1.0464	0.0241807	0.668657			19577	14169	70.3233	2.28691	406.781	419.684	947.682	615.464
GCW_02000	GCW_02000	Not measured	Not measured	Not measured	Not measured	FALSE	Not measured	Not measured	Not measured	Not measured	Not measured	FALSE	No change detected	0	0.34108	0.00534545	1.32158			66802.4	2496.8	20.1783	2.23913	169.968	58.3497	338.646	436.515
GCW_01375	coaE	Not measured	Not measured	Not measured	Not measured	FALSE	Not measured	Not measured	Not measured	Not measured	Not measured	FALSE	No change detected	0	1.63157	0.27693	0.844234			23182.4	10791	57.8147	2.22638	119.113	194.497	125.296	103.656
GCW_02990	rarA	Not measured	Not measured	Not measured	Not measured	FALSE	Not measured	Not measured	Not measured	Not measured	Not measured	FALSE	No change detected	0	2.35426	0.0597537	1.45224			47270.7	3942.4	28.0252	2.20062	114.126	267.632	103.732	141.742
GCW_00205	uvrB	Not measured	Not measured	Not measured	Not measured	FALSE	Not measured	Not measured	Not measured	Not measured	Not measured	FALSE	No change detected	0	0.212805	0.704461	1.17755			76896.2	2001.6	17.2124	2.19861	132.999	28.0617	140.333	155.508
GCW_01065	hisS	Not measured	Not measured	Not measured	Not measured	FALSE	Not measured	Not measured	Not measured	Not measured	Not measured	FALSE	No change detected	4.6e-05	0.471593	0.603096	1.13929			49358	3655.6	26.5436	2.17631	301.361	140.718	175.05	191.195
GCW_01650	glyA	Not measured	Not measured	Not measured	Not measured	FALSE	Not measured	Not measured	Not measured	Not measured	Not measured	FALSE	No change detected	0.003669	0.63004	0.010897	0.516294			45686.8	4043	28.5377	2.16578	255.96	159.927	583.046	279.878
GCW_01730	atpH	1.33061	1.24864	0.372159	0.116352	FALSE	Not measured	Not measured	Not measured	Not measured	Not measured	FALSE	No change detected	0	0.626305	0.729233	1.1854			21174.2	11668	61.1566	2.15107	628.95	394.633	264.274	279.77
GCW_02265	plsC	1.32265	0.870899	0.401456	0.191733	FALSE	Not measured	Not measured	Not measured	Not measured	Not measured	FALSE	No change detected	0	1.57107	0.178687	1.2789			30706.9	6766.7	41.331	2.10821	1168.34	1824.38	1023.76	1249.5
GCW_00710	GCW_00710	Not measured	Not measured	Not measured	Not measured	FALSE	Not measured	Not measured	Not measured	Not measured	Not measured	FALSE	No change detected	0	0.36124	0.603096	1.1026			83997.7	1635.3	14.8838	2.07675	66.4916	23.9592	71.9044	76.0291
GCW_01075	spoT	Not measured	Not measured	Not measured	Not measured	FALSE	Not measured	Not measured	Not measured	Not measured	Not measured	FALSE	No change detected	0.007786	0.615565	0.138828	1.47553			84410.4	1587.8	14.5716	2.04318	149.925	91.3223	85.2592	118.671
GCW_03800	GCW_03800	Not measured	Not measured	Not measured	Not measured	FALSE	Not measured	Not measured	Not measured	Not measured	Not measured	FALSE	No change detected	0	3.64271	2.54e-11	2.60743			87313.8	1508.8	14.0465	2.03729	83.1418	295.856	103.751	259.269
GCW_03505	GCW_03505	Not measured	Not measured	Not measured	Not measured	FALSE	Not measured	Not measured	Not measured	Not measured	Not measured	FALSE	No change detected	0	3.55974	0.505547	0.861994			48071.1	3458.1	25.5042	2.03657	462.202	1643.06	153.488	128.647
GCW_03015	GCW_03015	Not measured	Not measured	Not measured	Not measured	FALSE	Not measured	Not measured	Not measured	Not measured	Not measured	FALSE	No change detected	0	0.169612	0.238951	0.604648			25075.8	8492.5	48.6662	2.02714	182.123	30.9687	625.541	401.204
GCW_03570	rpe	Not measured	Not measured	Not measured	Not measured	FALSE	Not measured	Not measured	Not measured	Not measured	Not measured	FALSE	No change detected	0	0.288948	6.13e-05	3.07652			24552	8740.7	49.6849	2.02635	244.154	70.8558	85.6168	254.883
GCW_01525	GCW_01525	Not measured	Not measured	Not measured	Not measured	FALSE	Not measured	Not measured	Not measured	Not measured	Not measured	FALSE	No change detected	0	3.59572	0.226215	1.42149			74099.5	1864.2	16.3542	2.01302	66.9634	235.967	176.628	239.501
GCW_01695	ispG	Not measured	Not measured	Not measured	Not measured	FALSE	Not measured	Not measured	Not measured	Not measured	Not measured	FALSE	No change detected	0	0.096899	0.00330804	1.97075			39606.3	4388.8	30.2727	1.99168	525.421	51.0977	92.9488	179.702
GCW_00420	GCW_00420	0.995788	0.995926	0.830103	0.698108	FALSE	Not measured	Not measured	Not measured	Not measured	Not measured	FALSE	No change detected	0.93015	1.00498	0.224685	1.32857			29255.2	6651	40.8215	1.98379	236.37	237.519	557.707	694.194
GCW_03145	lepA	0.980649	0.865042	0.316644	0.0961047	FALSE	Not measured	Not measured	Not measured	Not measured	Not measured	FALSE	No change detected	0	1.67312	0.00093312	1.9814			67563.4	2057.5	17.5567	1.97042	284.663	475.821	121.332	230.729
GCW_04015	folD	Not measured	Not measured	Not measured	Not measured	FALSE	Not measured	Not measured	Not measured	Not measured	Not measured	FALSE	No change detected	0	1.76912	6.62e-06	2.00456			32223	5615	36.1413	1.93452	245.572	434.752	176.487	342.548
GCW_01365	exo	Not measured	Not measured	Not measured	Not measured	FALSE	Not measured	Not measured	Not measured	Not measured	Not measured	FALSE	No change detected	2e-06	1.55747	0.213248	0.787189			32873.9	5411.6	35.195	1.92192	195.218	303.466	176.793	135.97
GCW_00350	rpsH	0.738768	0.859229	0.014874	0.173595	TRUE	Not measured	Not measured	Not measured	Not measured	Not measured	FALSE	No change detected	0.001124	0.375819	0.340445	0.809339	MPN179	160	14839.3	16245	77.5895	1.91258	1162.64	423.005	1619.69	1252.2
GCW_00460	trxA_1	Not measured	Not measured	Not measured	Not measured	FALSE	Not measured	Not measured	Not measured	Not measured	Not measured	FALSE	No change detected	0.001621	1.43129	1.08e-06	0.421158			12952.8	19305	87.8424	1.89004	589.586	844.134	1033.96	417.114
GCW_02410	GCW_02410	Not measured	Not measured	Not measured	Not measured	FALSE	Not measured	Not measured	Not measured	Not measured	Not measured	FALSE	No change detected	1e-06	0.359794	0.00791506	0.371026			77656.2	1593.4	14.6085	1.88445	1032.95	381.524	1582.11	522.409
GCW_03270	cbiQ	1.09736	1.40384	0.249259	0.0115015	TRUE	Not measured	Not measured	Not measured	Not measured	Not measured	FALSE	No change detected	0.039528	0.873255	0.554199	1.10107			44360.3	3429.5	25.3524	1.86817	391.356	342.491	439.027	468.061
GCW_00330	rplN	Not measured	Not measured	Not measured	Not measured	FALSE	Not measured	Not measured	Not measured	Not measured	Not measured	FALSE	No change detected	0	0.343731	8.39e-08	0.377895	MPN175	92	13582.6	17635	82.3086	1.85709	1699.66	594.703	2967.77	1095.42
GCW_03090	mscL	Not measured	Not measured	Not measured	Not measured	FALSE	Not measured	Not measured	Not measured	Not measured	Not measured	FALSE	No change detected	2e-06	2.7529	0.993871	1.00085			24384.3	7779.9	45.6935	1.85084	261.589	708.71	183.494	178.297
GCW_03010	rpmB	Not measured	Not measured	Not measured	Not measured	FALSE	Not measured	Not measured	Not measured	Not measured	Not measured	FALSE	No change detected	0.109992	1.31408	0.570941	0.878251	MPN624	240	7236.42	41734	152.93	1.83832	3434.22	4422.76	1764.92	1470.8
GCW_01595	csdB	Not measured	Not measured	Not measured	Not measured	FALSE	Not measured	Not measured	Not measured	Not measured	Not measured	FALSE	No change detected	0	0.71523	0.00199712	2.13354			46005.2	3183.3	24.0299	1.83638	230.715	164.988	166.382	323.929
GCW_01155	GCW_01155	Not measured	Not measured	Not measured	Not measured	FALSE	Not measured	Not measured	Not measured	Not measured	Not measured	FALSE	No change detected	0	0.219445	0.000413592	0.631446			75283.7	1604.7	14.6829	1.83619	188.688	41.4857	610.917	377.675
GCW_92263	scpB	1.09556	1.06816	0.624013	0.203897	FALSE	Not measured	Not measured	Not measured	Not measured	Not measured	FALSE	No change detected	3.94e-07	0.374226	0.0520004	0.622149			20912.5	9431.4	52.4781	1.82301	308.554	114.324	591.958	348.342
GCW_92457	VlhA	Not measured	Not measured	Not measured	Not measured	FALSE	Not measured	Not measured	Not measured	Not measured	Not measured	FALSE	No change detected	4.47e-56	0.31816	7.09e-10	0.441878			74609.9	1593.4	14.6085	1.81053	356.429	113.503	888.505	385.2
GCW_00780	prfA	0.954896	0.88809	0.360364	0.602369	FALSE	Not measured	Not measured	Not measured	Not measured	Not measured	FALSE	Up-regulated	0.046468	2.16425	0.0371072	0.778012			41051.4	3653.2	26.531	1.8092	232.313	503.704	374.627	284.992
GCW_01430	GCW_01430	1.00943	1.00993	0.917415	0.966058	FALSE	Not measured	Not measured	Not measured	Not measured	Not measured	FALSE	No change detected	0	3.298	0.675888	0.980442			43873.2	3180.3	24.0136	1.75009	125.339	416.27	92.9768	83.6174
GCW_04045	trmE	Not measured	Not measured	Not measured	Not measured	FALSE	Not measured	Not measured	Not measured	Not measured	Not measured	FALSE	No change detected	0	6.43622	0.566542	1.08851			51647.6	2526.3	20.3495	1.74585	99.0588	636.261	59.4994	64.0317
GCW_01055	crmB	Not measured	Not measured	Not measured	Not measured	FALSE	Not measured	Not measured	Not measured	Not measured	Not measured	FALSE	No change detected	0.001161	1.59076	0.0515332	1.76301			104013	952.69	10.0917	1.74364	194.029	306.39	83.6433	148.702
GCW_92453	VlhA	Not measured	Not measured	Not measured	Not measured	FALSE	Not measured	Not measured	Not measured	Not measured	Not measured	FALSE	No change detected	3.13e-14	0.159124	0.00199499	0.593423			74292.5	1502.4	14.0036	1.72817	355.529	57.0065	642.969	368.876
GCW_02235	ftsZ	1.0112	0.817582	0.73183	0.0992006	FALSE	3	0.8	0.8	0.24	0.33	FALSE	No change detected	0	3.39226	2.09e-10	2.61903	MPN317	12	52457	2427.9	19.7763	1.72326	1006.38	3401.69	164.589	420.325
GCW_02315	dnaD	Not measured	Not measured	Not measured	Not measured	FALSE	Not measured	Not measured	Not measured	Not measured	Not measured	FALSE	No change detected	0.945143	0.98805	0.909777	1.02322			43469.3	3122.8	23.7005	1.71137	131.031	129.253	139.476	135.703
GCW_92579	obgE	Not measured	Not measured	Not measured	Not measured	FALSE	Not measured	Not measured	Not measured	Not measured	Not measured	FALSE	No change detected	0.164003	0.760522	0.012621	1.85663			48188.4	2685.2	21.262	1.70197	554.514	423.016	180.548	323.267
GCW_93046	GCW_93046	Not measured	Not measured	Not measured	Not measured	FALSE	Not measured	Not measured	Not measured	Not measured	Not measured	FALSE	Up-regulated	9.66e-06	3.05578	0.0274845	5.68928			31795.2	4639.5	31.5066	1.66405	4.99271	14.6752	0.32603	2.26332
GCW_01195	GCW_01195	Not measured	Not measured	Not measured	Not measured	FALSE	Not measured	Not measured	Not measured	Not measured	Not measured	FALSE	No change detected	0	0.365499	0.00149289	0.717714			73658	1436.9	13.5618	1.65936	192.51	70.3853	615.78	433.099
GCW_02085	nfo	1.05849	1.22739	0.687196	0.0316571	TRUE	Not measured	Not measured	Not measured	Not measured	Not measured	FALSE	No change detected	0.000145	1.41537	0.510866	0.81657			34592.3	4075.5	28.7025	1.64931	177.823	250.947	252.999	186.775
GCW_03415	GCW_03415	Not measured	Not measured	Not measured	Not measured	FALSE	Not measured	Not measured	Not measured	Not measured	Not measured	FALSE	No change detected	0	3.0166	0.000553543	1.99113			68446.7	1576.8	14.4989	1.64851	123.267	371.901	56.1794	109.484
GCW_02775	GCW_02775	1.31196	1.10224	0.689312	0.814406	FALSE	Not measured	Not measured	Not measured	Not measured	Not measured	FALSE	No change detected	0	0.292166	4.78e-06	0.760942			26050.5	5963.4	37.7404	1.63315	205.056	59.8745	77.3497	57.2085
GCW_02830	GCW_02830	Not measured	Not measured	Not measured	Not measured	FALSE	Not measured	Not measured	Not measured	Not measured	Not measured	FALSE	No change detected	0.03026	0.59738	0.000441546	0.463413			33327.2	4038.1	28.5128	1.57849	169.174	98.7805	151.004	66.3108
GCW_01930	GCW_01930	Not measured	Not measured	Not measured	Not measured	FALSE	Not measured	Not measured	Not measured	Not measured	Not measured	FALSE	No change detected	0	0.468375	0.188524	4.38573			75425.1	1238.6	12.1881	1.52705	276.403	129.386	602.32	464.41
GCW_03485	GCW_03485	Not measured	Not measured	Not measured	Not measured	FALSE	Not measured	Not measured	Not measured	Not measured	Not measured	FALSE	No change detected	0.339834	0.856775	0.0001	0.332615			14862.7	11837	61.7923	1.52558	66.1851	56.4126	191.844	63.2297
GCW_03580	rsgA	Not measured	Not measured	Not measured	Not measured	FALSE	Not measured	Not measured	Not measured	Not measured	Not measured	FALSE	No change detected	0.002601	0.557801	0.00492113	1.92759			31676.6	4091.8	28.785	1.51464	92.5902	52.5565	44.24	83.9988
GCW_00650	GCW_00650	Not measured	Not measured	Not measured	Not measured	FALSE	Not measured	Not measured	Not measured	Not measured	Not measured	FALSE	No change detected	0	0.394945	3.2e-05	0.433471			16722.9	9805.7	53.9677	1.49917	460.777	181.157	521.112	224.379
GCW_02855	GCW_02855	Not measured	Not measured	Not measured	Not measured	FALSE	Not measured	Not measured	Not measured	Not measured	Not measured	FALSE	No change detected	0.000213	0.413493	0.469628	0.860051			52566.7	1935	16.7985	1.46685	95.8997	38.9712	120.981	102.431
GCW_01005	ylxM	Not measured	Not measured	Not measured	Not measured	FALSE	Not measured	Not measured	Not measured	Not measured	Not measured	FALSE	No change detected	0.206334	0.896521	5.69e-16	3.70644			13046	13382	67.4918	1.46262	220.325	198.237	107.477	384.027
GCW_01550	GCW_01550	Not measured	Not measured	Not measured	Not measured	FALSE	Not measured	Not measured	Not measured	Not measured	Not measured	FALSE	No change detected	0.070839	0.725511	1.21e-05	1.79066			27085.6	4838.9	32.4746	1.46112	178.668	127.876	93.8745	161.355
GCW_90877	GCW_90877	Not measured	Not measured	Not measured	Not measured	FALSE	Not measured	Not measured	Not measured	Not measured	Not measured	FALSE	No change detected	6.68e-34	2.771	2.11e-05	2.50223			32023.3	3788	27.2315	1.44857	319.071	876.595	155.258	374.695
GCW_00725	GCW_00725	Not measured	Not measured	Not measured	Not measured	FALSE	Not measured	Not measured	Not measured	Not measured	Not measured	FALSE	Up-regulated	0	0.266394	0.432066	0.854986			26555.7	4819.6	32.3814	1.42843	494.239	131.312	509.15	408.359
GCW_01060	crmC	Not measured	Not measured	Not measured	Not measured	FALSE	Not measured	Not measured	Not measured	Not measured	Not measured	FALSE	No change detected	0	2.55483	0.0214459	1.94337			97411.7	784.29	8.77433	1.4198	114.714	289.927	35.7954	71.0677
GCW_00010	dnaA	Not measured	Not measured	Not measured	Not measured	FALSE	Not measured	Not measured	Not measured	Not measured	Not measured	FALSE	No change detected	0.040416	1.4379	4.48e-15	2.47518			54265.7	1747.7	15.6126	1.40735	64.5688	91.7691	47.8386	113.563
GCW_00040	yidC	Not measured	Not measured	Not measured	Not measured	FALSE	Not measured	Not measured	Not measured	Not measured	Not measured	FALSE	No change detected	0	0.396361	9.51e-22	0.647426			44283.6	2287.3	18.9458	1.39367	867.141	342.914	793.759	499.674
GCW_02515	GCW_02515	Not measured	Not measured	Not measured	Not measured	FALSE	Not measured	Not measured	Not measured	Not measured	Not measured	FALSE	No change detected	0	1.72052	1.51e-05	1.72204			17652.4	8192.2	47.4223	1.39056	640.375	1099.98	647.908	1084.07
GCW_01305	acpP	0.846817	1.03392	0.0910272	0.870844	FALSE	Not measured	Not measured	Not measured	Not measured	Not measured	FALSE	No change detected	0	3.46122	5.5e-09	7.82858			8950.43	20901	93.0065	1.3828	426.588	1439.83	115.266	795.267
GCW_02310	mtn	Not measured	Not measured	Not measured	Not measured	FALSE	Not measured	Not measured	Not measured	Not measured	Not measured	FALSE	No change detected	0.000566	1.31774	3.78e-10	1.70249			30065.9	3829.6	27.4462	1.37076	76.171	100.807	45.235	74.8144
GCW_01590	sufB	Not measured	Not measured	Not measured	Not measured	FALSE	Not measured	Not measured	Not measured	Not measured	Not measured	FALSE	No change detected	0	0.547844	0.72926	0.947153			23948.2	5220	34.2943	1.36426	300.422	164.251	766.329	711.116
GCW_02070	rplU	Not measured	Not measured	Not measured	Not measured	FALSE	Not measured	Not measured	Not measured	Not measured	Not measured	FALSE	No change detected	0.019416	0.668792	0.547137	0.900395	MPN325	812	11444.3	14439	71.2844	1.35515	1749.21	1154.9	1219.99	985.16
GCW_01680	GCW_01680	Not measured	Not measured	Not measured	Not measured	FALSE	Not measured	Not measured	Not measured	Not measured	Not measured	FALSE	No change detected	0.939666	0.984068	4.22e-06	0.659809			63366.1	1335.2	12.8644	1.3541	919.643	896.624	2130.98	1375.44
GCW_00660	ribF/trmU	Not measured	Not measured	Not measured	Not measured	FALSE	Not measured	Not measured	Not measured	Not measured	Not measured	FALSE	No change detected	0	3.12384	0.0488231	1.62184			75872.4	996.96	10.4268	1.31413	62.1669	194.099	32.7376	50.3186
GCW_01385	GCW_01385	1.04005	1.1475	0.338418	0.395716	FALSE	Not measured	Not measured	Not measured	Not measured	Not measured	FALSE	No change detected	0	2.70361	0.16306	1.40042			68959.4	1120.5	11.3406	1.29907	74.4843	201.819	90.0298	120.605
GCW_03500	rbgA	Not measured	Not measured	Not measured	Not measured	FALSE	Not measured	Not measured	Not measured	Not measured	Not measured	FALSE	No change detected	0	6.04011	0.00809815	2.10047			31899.7	3250.1	24.3914	1.29249	163.871	999.002	24.432	51.1517
GCW_03685	GCW_03685	Not measured	Not measured	Not measured	Not measured	FALSE	Not measured	Not measured	Not measured	Not measured	Not measured	FALSE	No change detected	0.077532	0.803494	0.0321033	0.492753			68465.7	1111.8	11.2772	1.28256	227.323	181.633	88.2751	46.7611
GCW_02320	yqeH	Not measured	Not measured	Not measured	Not measured	FALSE	Not measured	Not measured	Not measured	Not measured	Not measured	FALSE	No change detected	0.000115	0.579197	0.0327919	1.8569			42946.4	2107.1	17.8601	1.27413	165.217	95.368	76.7348	129.947
GCW_03725	pth	Not measured	Not measured	Not measured	Not measured	FALSE	Not measured	Not measured	Not measured	Not measured	Not measured	FALSE	No change detected	2e-06	2.05101	1.16e-05	2.5439			20703.7	5789.2	36.9442	1.27057	431.335	886.371	150.042	350.415
GCW_03735	fruA	Not measured	Not measured	Not measured	Not measured	FALSE	Not measured	Not measured	Not measured	Not measured	Not measured	FALSE	No change detected	0	4.24053	0.0622777	0.678969			72697.7	990.22	10.3761	1.25302	189.13	802.08	327.095	223.703
GCW_03305	deoA	0.988929	0.97657	0.802598	0.995324	FALSE	Not measured	Not measured	Not measured	Not measured	Not measured	FALSE	No change detected	0	0.28041	0.000273087	2.20856			47217.3	1762.1	15.705	1.23181	523.733	146.455	204.727	445.328
GCW_03460	ssb	Not measured	Not measured	Not measured	Not measured	FALSE	Not measured	Not measured	Not measured	Not measured	Not measured	FALSE	No change detected	0	1.49277	1.44e-05	1.42805			24418.7	4392.6	30.2916	1.22871	756.192	1128.47	455.346	634.222
GCW_02275	GCW_02275	1.05372	1.25547	0.19678	0.0757032	FALSE	Not measured	Not measured	Not measured	Not measured	Not measured	FALSE	No change detected	0.608166	1.06496	0.00137009	0.270866			16762	7315.9	43.7168	1.21724	280.473	299.029	622.294	161.537
GCW_00225	phoU	Not measured	Not measured	Not measured	Not measured	FALSE	Not measured	Not measured	Not measured	Not measured	Not measured	FALSE	No change detected	0	0.209384	0.0663192	0.735779			27290.7	3703.8	26.7948	1.2147	244.769	51.1758	717.664	499.962
GCW_02110	GCW_02110	Not measured	Not measured	Not measured	Not measured	FALSE	Not measured	Not measured	Not measured	Not measured	Not measured	FALSE	No change detected	0	2.11841	9.99e-06	1.91567			74615.1	912.61	9.78455	1.21275	152.261	321.96	118.108	216.411
GCW_01830	fldA	Not measured	Not measured	Not measured	Not measured	FALSE	Not measured	Not measured	Not measured	Not measured	Not measured	FALSE	No change detected	0	0.397327	3.47e-09	2.23608			19744.5	5788.4	36.9406	1.21158	384.044	151.295	264.201	567.818
GCW_02795	plsX	Not measured	Not measured	Not measured	Not measured	FALSE	Not measured	Not measured	Not measured	Not measured	Not measured	FALSE	No change detected	0	0.598691	1.16e-23	2.76834			36827.1	2419.2	19.7253	1.20669	202.102	121.16	111.291	298.882
GCW_92786	GCW_92786	Not measured	Not measured	Not measured	Not measured	FALSE	Not measured	Not measured	Not measured	Not measured	Not measured	FALSE	No change detected	2.86e-06	2.06516	0.909986	1.03586			24484.6	4221.5	29.4383	1.19732	178.948	368.65	161.319	156.706
GCW_00685	GCW_00685	Not measured	Not measured	Not measured	Not measured	FALSE	2	1.2	1.2	0.44	0.02	TRUE	No change detected	8e-06	0.418111	0.00520203	1.49145			37396.9	2312.9	19.098	1.18639	124.875	51.9099	134.496	191.457
GCW_00895	GCW_00895	Not measured	Not measured	Not measured	Not measured	FALSE	Not measured	Not measured	Not measured	Not measured	Not measured	FALSE	No change detected	0.013318	0.708127	0.383761	0.887579			25230.7	3988.4	28.26	1.18442	228.074	160.316	177.712	150.231
GCW_00235	nrdI	Not measured	Not measured	Not measured	Not measured	FALSE	Not measured	Not measured	Not measured	Not measured	Not measured	FALSE	No change detected	9.5e-05	0.344189	0.0654548	0.71797			17243.7	6417.8	39.787	1.13966	835.504	286.389	800.371	555.68
GCW_02995	rsmI	Not measured	Not measured	Not measured	Not measured	FALSE	Not measured	Not measured	Not measured	Not measured	Not measured	FALSE	No change detected	0	1.43392	0.00450216	1.32589			31655.1	2683.5	21.2523	1.11752	161.428	231.319	106.786	136.524
GCW_03645	GCW_03645	Not measured	Not measured	Not measured	Not measured	FALSE	Not measured	Not measured	Not measured	Not measured	Not measured	FALSE	No change detected	1e-06	1.75488	0.457055	0.831456			32272.8	2597.1	20.758	1.11282	126.091	220.084	104.819	82.621
GCW_01100	GCW_01100	Not measured	Not measured	Not measured	Not measured	FALSE	Not measured	Not measured	Not measured	Not measured	Not measured	FALSE	No change detected	0	0.467606	0.863019	1.0545			20353.5	4818.5	32.3761	1.09463	985.896	461.677	400.296	398.449
GCW_01540	GCW_01540	Not measured	Not measured	Not measured	Not measured	FALSE	Not measured	Not measured	Not measured	Not measured	Not measured	FALSE	No change detected	1e-06	1.46168	0.347997	1.35706			15132.2	7202.7	43.2293	1.08663	181.295	264.898	542.763	709.637
GCW_02360	GCW_02360	Not measured	Not measured	Not measured	Not measured	FALSE	Not measured	Not measured	Not measured	Not measured	Not measured	FALSE	No change detected	0.466498	1.17243	3.89e-09	3.08467			42785.4	1625.9	14.8222	1.05344	155.099	179.873	92.3746	272.702
GCW_01820	cspR	Not measured	Not measured	Not measured	Not measured	FALSE	Not measured	Not measured	Not measured	Not measured	Not measured	FALSE	No change detected	0	0.261369	0.303511	0.875962			19141.5	4968.2	33.0964	1.05235	154.009	40.1441	99.5551	83.1123
GCW_03330	GCW_03330	Not measured	Not measured	Not measured	Not measured	FALSE	Not measured	Not measured	Not measured	Not measured	Not measured	FALSE	No change detected	0	0.0809149	0.994985	1.01716			61655.2	967.59	10.205	1.04516	627.296	50.6876	504.19	493.457
GCW_00190	ugpE	Not measured	Not measured	Not measured	Not measured	FALSE	Not measured	Not measured	Not measured	Not measured	Not measured	FALSE	No change detected	0	0.236004	2.16e-10	0.447553			37608.4	1907.9	16.629	1.03885	481.387	112.465	407.266	176.529
GCW_01330	GCW_01330	Not measured	Not measured	Not measured	Not measured	FALSE	Not measured	Not measured	Not measured	Not measured	Not measured	FALSE	No change detected	0	3.03113	0.00299255	1.99846			66323.7	851.4	9.30801	1.02548	232.277	702.002	85.5131	165.564
GCW_04050	holB	Not measured	Not measured	Not measured	Not measured	FALSE	Not measured	Not measured	Not measured	Not measured	Not measured	FALSE	No change detected	0	7.17334	0.00776615	1.7961			30843.8	2436.8	19.8284	1.01592	61.432	440.76	38.5836	63.9296
GCW_03635	secE	Not measured	Not measured	Not measured	Not measured	FALSE	Not measured	Not measured	Not measured	Not measured	Not measured	FALSE	No change detected	0	1.42914	0.544027	1.17128			15281.8	5410.4	35.1893	0.893285	379.205	541.776	237.805	263.312
GCW_02570	GCW_02570	Not measured	Not measured	Not measured	Not measured	FALSE	Not measured	Not measured	Not measured	Not measured	Not measured	FALSE	No change detected	7e-06	0.758219	0.091189	0.786634			11294	8232.2	47.5888	0.892806	91.5723	69.3942	99.0071	74.3879
GCW_03125	GCW_03125	Not measured	Not measured	Not measured	Not measured	FALSE	Not measured	Not measured	Not measured	Not measured	Not measured	FALSE	No change detected	0	2.92399	3.5e-10	2.73562			32970.7	1839.2	16.1962	0.887043	247.932	726.972	112.729	300.152
GCW_02530	smpB	Not measured	Not measured	Not measured	Not measured	FALSE	Not measured	Not measured	Not measured	Not measured	Not measured	FALSE	No change detected	0.031713	1.2271	3.45e-07	3.41113			17096.1	4500.9	30.8268	0.875443	598.372	730.695	206.627	682.38
GCW_01690	rpsI	Not measured	Not measured	Not measured	Not measured	FALSE	Not measured	Not measured	Not measured	Not measured	Not measured	FALSE	No change detected	0.000145	0.269666	0.0010203	0.532579	MPN616	66	14450.8	5579.5	35.9769	0.863615	1546.27	402.18	1535.48	780.754
GCW_02505	GCW_02505	Not measured	Not measured	Not measured	Not measured	FALSE	Not measured	Not measured	Not measured	Not measured	Not measured	FALSE	No change detected	0	1.87783	0.0195725	1.99026			14642	5402.2	35.151	0.854949	110.824	207.585	31.8529	57.3668
GCW_03775	GCW_03775	Not measured	Not measured	Not measured	Not measured	FALSE	Not measured	Not measured	Not measured	Not measured	Not measured	FALSE	No change detected	0.005059	0.471007	0.0584633	0.612051			30313.5	1961	16.9606	0.854043	46.0181	21.1891	168.93	100.659
GCW_02635	GCW_02635	Not measured	Not measured	Not measured	Not measured	FALSE	2	0.8	0.7	0.31	0.01	TRUE	No change detected	0.000119	0.692172	1.45e-05	2.40768			34841.1	1576.8	14.4989	0.839131	174.294	120.277	89.0134	208.638
GCW_90995	GCW_90995	Not measured	Not measured	Not measured	Not measured	FALSE	Not measured	Not measured	Not measured	Not measured	Not measured	FALSE	No change detected	0.25328	1.33311	0.18847	0.732929			41036.9	1219.6	12.0533	0.821645	93.1156	122.167	170.823	118.837
GCW_02370	GCW_02370	Not measured	Not measured	Not measured	Not measured	FALSE	Not measured	Not measured	Not measured	Not measured	Not measured	FALSE	No change detected	0	4.23532	3.61e-05	2.12343			35399.6	1452.7	13.6689	0.803774	272.672	1154.26	169.491	346.684
GCW_03335	GCW_03335	Not measured	Not measured	Not measured	Not measured	FALSE	Not measured	Not measured	Not measured	Not measured	Not measured	FALSE	No change detected	0	0.344813	0.00561848	0.668504			75854.9	502.94	6.37447	0.803214	106.971	36.9196	700.611	458.27
GCW_00550	GCW_00550	Not measured	Not measured	Not measured	Not measured	FALSE	Not measured	Not measured	Not measured	Not measured	Not measured	FALSE	No change detected	0	2.1647	0.836854	1.2581			26308	2179.4	18.2987	0.79967	72.9762	157.069	207.612	227.083
GCW_03845	GCW_03845	Not measured	Not measured	Not measured	Not measured	FALSE	Not measured	Not measured	Not measured	Not measured	Not measured	FALSE	No change detected	0	3.3887	0.150193	1.29558			124585	232.36	3.65823	0.757075	192.144	649.38	178.564	220.088
GCW_92036	pheS	0.945994	0.933418	0.33394	0.75418	FALSE	Not measured	Not measured	Not measured	Not measured	Not measured	FALSE	No change detected	7.79e-30	0.265652	0.8635	0.989192			39438	1149.6	11.5517	0.756769	462.519	123.932	403.471	375.615
GCW_00595	GCW_00595	Not measured	Not measured	Not measured	Not measured	FALSE	Not measured	Not measured	Not measured	Not measured	Not measured	FALSE	No change detected	0	2.48514	1.39e-05	0.409123			74806.6	470.51	6.07612	0.75504	966.66	2377.1	3026.7	1175.84
GCW_90246	folA	Not measured	Not measured	Not measured	Not measured	FALSE	Not measured	Not measured	Not measured	Not measured	Not measured	FALSE	No change detected	0.0362	0.6816	1.65e-06	2.08323			36835.8	1233	12.1484	0.743349	145.036	97.5004	108.181	216.92
GCW_01210	dut	Not measured	Not measured	Not measured	Not measured	FALSE	Not measured	Not measured	Not measured	Not measured	Not measured	FALSE	No change detected	0	4.35007	0.591602	0.867766			16353.5	3762.2	27.098	0.736122	82.5349	349.906	99.8118	78.5157
GCW_01250	GCW_01250	Not measured	Not measured	Not measured	Not measured	FALSE	Not measured	Not measured	Not measured	Not measured	Not measured	FALSE	No change detected	0.756336	0.954734	0.0933801	1.40539			114443	248.15	3.83535	0.729116	600.552	574.217	196.795	275.823
GCW_03660	GCW_03660	Not measured	Not measured	Not measured	Not measured	FALSE	Not measured	Not measured	Not measured	Not measured	Not measured	FALSE	No change detected	0.587711	1.05324	0.309888	1.444			37188.6	1165.9	11.6692	0.720867	311.26	327.799	167.2	218.521
GCW_03160	GCW_03160	Not measured	Not measured	Not measured	Not measured	FALSE	Not measured	Not measured	Not measured	Not measured	Not measured	FALSE	No change detected	0.445436	0.885207	0.00246579	1.8368			29988.1	1572	14.4671	0.720667	389.708	346.502	385.923	664.14
GCW_93751	GCW_93751	Not measured	Not measured	Not measured	Not measured	FALSE	Not measured	Not measured	Not measured	Not measured	Not measured	FALSE	No change detected	6.6e-253	9.01676	3.86e-05	3.26382			74081	440.45	5.79438	0.713045	71.7652	645.522	53.4771	148.219
GCW_01895	GCW_01895	Not measured	Not measured	Not measured	Not measured	FALSE	Not measured	Not measured	Not measured	Not measured	Not measured	FALSE	Down-regulated	0	7.37224	0.013127	2.57732			30436.9	1511.7	14.0659	0.711164	162.136	1183.33	45.8558	106.579
GCW_00565	GCW_00565	Not measured	Not measured	Not measured	Not measured	FALSE	Not measured	Not measured	Not measured	Not measured	Not measured	FALSE	No change detected	0	1.64533	0.492667	1.2571			33660.9	1301.5	12.6301	0.706211	105.931	174.633	264.653	319.741
GCW_03665	GCW_03665	Not measured	Not measured	Not measured	Not measured	FALSE	2	1.3	0.8	0.49	0.19	FALSE	No change detected	0.359282	0.9501	0.0127103	1.48741			19872.3	2703.7	21.3673	0.705345	264.283	250.512	156.622	226.435
GCW_01960	GCW_01960	Not measured	Not measured	Not measured	Not measured	FALSE	Not measured	Not measured	Not measured	Not measured	Not measured	FALSE	No change detected	0	0.138578	0.00479527	0.62177			73377.5	435.76	5.74994	0.700857	154.38	21.7924	356.049	218.098
GCW_00785	hemK	Not measured	Not measured	Not measured	Not measured	FALSE	Not measured	Not measured	Not measured	Not measured	Not measured	FALSE	No change detected	0.017825	1.26619	3.76e-36	3.40986			33651.2	1244.4	12.2291	0.683592	37.0614	46.8606	19.7142	65.1577
GCW_94036	tatD	Not measured	Not measured	Not measured	Not measured	FALSE	Not measured	Not measured	Not measured	Not measured	Not measured	FALSE	No change detected	6.17e-68	7.61334	0.00698331	0.693643			31087.5	1259.2	12.3335	0.636907	82.9499	634.133	88.739	59.7941
GCW_03825	hsdR	Not measured	Not measured	Not measured	Not measured	FALSE	Not measured	Not measured	Not measured	Not measured	Not measured	FALSE	No change detected	0	4.57154	0.559125	1.0953			123689	181.72	3.06545	0.629836	79.8775	363.363	62.6651	67.1973
GCW_03225	ysxC	Not measured	Not measured	Not measured	Not measured	FALSE	Not measured	Not measured	Not measured	Not measured	Not measured	FALSE	No change detected	0	0.560315	0.222899	1.18609			21158.4	2035.8	17.4234	0.612377	300.265	168.963	236.552	273.306
GCW_01370	mutM	Not measured	Not measured	Not measured	Not measured	FALSE	Not measured	Not measured	Not measured	Not measured	Not measured	FALSE	No change detected	0.310144	1.20772	0.00157174	0.699098			31990.7	1111.5	11.275	0.599164	260.642	313.292	244.089	167.112
GCW_02815	spoU	Not measured	Not measured	Not measured	Not measured	FALSE	Not measured	Not measured	Not measured	Not measured	Not measured	FALSE	No change detected	0.000288	0.528425	9.26e-07	2.85154			31777	1076.4	11.0178	0.581584	114.153	60.8431	50.5708	141.256
GCW_00900	GCW_00900	Not measured	Not measured	Not measured	Not measured	FALSE	Not measured	Not measured	Not measured	Not measured	Not measured	FALSE	No change detected	0.527909	0.916882	0.868678	0.976794			24673.3	1485.2	13.8881	0.569211	99.1117	90.4453	44.0738	41.5995
GCW_01170	GCW_01170	Not measured	Not measured	Not measured	Not measured	FALSE	Not measured	Not measured	Not measured	Not measured	Not measured	FALSE	No change detected	0	0.514226	0.730609	0.982189			73655.6	293.5	4.3274	0.529464	93.0799	48.1899	513.71	487.985
GCW_00440	GCW_00440	Not measured	Not measured	Not measured	Not measured	FALSE	Not measured	Not measured	Not measured	Not measured	Not measured	FALSE	No change detected	0	1.45035	2.16e-59	4.66023			21647.8	1594.8	14.6177	0.525652	208.954	302.931	69.6793	310.74
GCW_01520	GCW_01520	Not measured	Not measured	Not measured	Not measured	FALSE	Not measured	Not measured	Not measured	Not measured	Not measured	FALSE	No change detected	0.00414	1.97796	0.614586	1.25301			63892	345.9	4.87005	0.516873	63.7375	122.569	96.7093	109.931
GCW_01615	gpsA	1.1851	1.38048	0.0409122	0.014418	TRUE	Not measured	Not measured	Not measured	Not measured	Not measured	FALSE	No change detected	0.102802	1.35312	0.673503	0.899729			36686.1	740.97	8.42302	0.513301	320.895	431.917	247.836	216.16
GCW_01490	GCW_01490	Not measured	Not measured	Not measured	Not measured	FALSE	Not measured	Not measured	Not measured	Not measured	Not measured	FALSE	No change detected	0.144956	1.77984	0.00186568	2.67632			59589.5	371.6	5.12764	0.507564	110.034	182.975	82.0116	194.238
GCW_00175	GCW_00175	Not measured	Not measured	Not measured	Not measured	FALSE	Not measured	Not measured	Not measured	Not measured	Not measured	FALSE	No change detected	0	0.09373	0.27831	1.19517			30873.2	888.04	9.59437	0.492042	857.962	80.13	216.033	253.978
GCW_04055	tmk	Not measured	Not measured	Not measured	Not measured	FALSE	Not measured	Not measured	Not measured	Not measured	Not measured	FALSE	No change detected	0	4.01619	0.000141231	2.10547			23934.4	1242.8	12.2178	0.485756	191.455	762.282	93.8102	188.453
GCW_03250	GCW_03250	Not measured	Not measured	Not measured	Not measured	FALSE	Not measured	Not measured	Not measured	Not measured	Not measured	FALSE	No change detected	0.808115	1.04636	4.8e-18	3.1033			21469.6	1428.9	13.5074	0.481728	98.8697	101.093	45.3615	133.375
GCW_02390	GCW_02390	Not measured	Not measured	Not measured	Not measured	FALSE	Not measured	Not measured	Not measured	Not measured	Not measured	FALSE	No change detected	0	0.137459	3.93e-08	0.561583			71218.8	257.05	3.93378	0.465381	225.949	31.0666	607.614	333.222
GCW_01620	dnaJ_5	Not measured	Not measured	Not measured	Not measured	FALSE	Not measured	Not measured	Not measured	Not measured	Not measured	FALSE	No change detected	4.2e-05	1.81461	0.960753	1.03552			35460.3	663.38	7.77894	0.458212	213.767	384.958	176.252	177.901
GCW_00985	GCW_00985	Not measured	Not measured	Not measured	Not measured	FALSE	Not measured	Not measured	Not measured	Not measured	Not measured	FALSE	No change detected	0.08273	1.0756	0.0566103	1.40333			36192.3	636.38	7.54993	0.453902	112.898	121.455	31.4063	42.3777
GCW_01795	GCW_01795	Not measured	Not measured	Not measured	Not measured	FALSE	Not measured	Not measured	Not measured	Not measured	Not measured	FALSE	No change detected	0.247105	1.0892	6.73e-13	2.66523			42055	476.78	6.13425	0.428531	190.818	208.803	105.163	274.413
GCW_01275	hatB	Not measured	Not measured	Not measured	Not measured	FALSE	Not measured	Not measured	Not measured	Not measured	Not measured	FALSE	No change detected	0.001114	1.58918	0.428449	1.73571			28786.3	739.77	8.41321	0.402301	106.63	168.3	199.428	274.623
GCW_91756	GCW_91756	Not measured	Not measured	Not measured	Not measured	FALSE	Not measured	Not measured	Not measured	Not measured	Not measured	FALSE	Up-regulated	1.84e-13	1.86437	0.88746	1.03664			30309.6	684.45	7.95584	0.400562	150.351	280.779	90.8154	82.1502
GCW_90103	GCW_90103	Not measured	Not measured	Not measured	Not measured	FALSE	Not measured	Not measured	Not measured	Not measured	Not measured	FALSE	No change detected	5.16e-23	2.16737	0.0411286	0.871337			21401.3	1039.3	10.7434	0.381932	450.09	969.043	489.388	413.322
GCW_01970	GCW_01970	Not measured	Not measured	Not measured	Not measured	FALSE	Not measured	Not measured	Not measured	Not measured	Not measured	FALSE	No change detected	0	1.99716	0.886667	1.01379			67037.9	208.32	3.3819	0.376603	79.3292	158.342	95.9072	96.5507
GCW_03130	GCW_03130	Not measured	Not measured	Not measured	Not measured	FALSE	Not measured	Not measured	Not measured	Not measured	Not measured	FALSE	No change detected	0	1.96002	7.12e-05	2.29778			36950	450.88	5.89273	0.361688	498.051	976.263	186.967	421.805
GCW_01475	GCW_01475	Not measured	Not measured	Not measured	Not measured	FALSE	Not measured	Not measured	Not measured	Not measured	Not measured	FALSE	No change detected	0.268979	1.95156	0.104238	2.06729			15916.2	1334	12.8561	0.339902	12.2496	20.4278	78.9059	134.798
GCW_00115	GCW_00115	Not measured	Not measured	Not measured	Not measured	FALSE	Not measured	Not measured	Not measured	Not measured	Not measured	FALSE	No change detected	0.000276	1.36484	0.189409	1.33926			57758.7	206.25	3.3577	0.322153	201.398	274.709	97.022	129.192
GCW_03585	GCW_03585	Not measured	Not measured	Not measured	Not measured	FALSE	Not measured	Not measured	Not measured	Not measured	Not measured	FALSE	Up-regulated	0	0.381999	0.0598572	1.41191			48685.1	245.39	3.80462	0.307688	224.64	85.53	164.275	223.264
GCW_03885	GCW_03885	Not measured	Not measured	Not measured	Not measured	FALSE	Not measured	Not measured	Not measured	Not measured	Not measured	FALSE	No change detected	0	1.87313	0.0656157	1.63886			75641.3	127.77	2.37948	0.298981	664.848	1244	910.985	1442.21
GCW_03455	rpsR	Not measured	Not measured	Not measured	Not measured	FALSE	Not measured	Not measured	Not measured	Not measured	Not measured	FALSE	No change detected	1.9e-05	1.53194	3.84e-06	0.422301	MPN230	168	12196	1474.7	13.8174	0.27993	781.64	1188.34	1737.13	700.469
GCW_02700	GCW_02700	Not measured	Not measured	Not measured	Not measured	FALSE	Not measured	Not measured	Not measured	Not measured	Not measured	FALSE	No change detected	0	1.81534	1.86e-05	0.566694			49510	183.2	3.08338	0.253585	589.35	1066.72	760.313	415.065
GCW_93752	GCW_93752	Not measured	Not measured	Not measured	Not measured	FALSE	Not measured	Not measured	Not measured	Not measured	Not measured	FALSE	No change detected	2.33e-61	9.18724	0.673503	2.35525			8825.95	1984	17.1034	0.250753	40.9232	374.793	23.2949	29.617
GCW_00580	GCW_00580	Not measured	Not measured	Not measured	Not measured	FALSE	Not measured	Not measured	Not measured	Not measured	Not measured	FALSE	No change detected	0	1.67738	3.3e-05	0.530033			48325.7	183.2	3.08338	0.247519	730.909	1222.52	993.047	505.51
GCW_00690	GCW_00690	Not measured	Not measured	Not measured	Not measured	FALSE	Not measured	Not measured	Not measured	Not measured	Not measured	FALSE	No change detected	3e-06	0.38976	6.92e-05	0.617397			46697.8	189.79	3.16275	0.245338	185.205	71.3287	699.99	424.479
GCW_03535	rpsK	Not measured	Not measured	Not measured	Not measured	FALSE	Not measured	Not measured	Not measured	Not measured	Not measured	FALSE	No change detected	0	1.16609	1.93e-05	0.542611	MPN190	231	12597.5	1149.1	11.5481	0.241655	1789.27	2085.04	1868.79	980.536
GCW_01750	atpC	Not measured	Not measured	Not measured	Not measured	FALSE	Not measured	Not measured	Not measured	Not measured	Not measured	FALSE	No change detected	0.00091	0.833615	0.187081	1.59764			14774.1	913.38	9.79048	0.240275	538.337	447.53	217.669	312.148
GCW_03085	GCW_03085	Not measured	Not measured	Not measured	Not measured	FALSE	Not measured	Not measured	Not measured	Not measured	Not measured	FALSE	No change detected	0	4.66283	0.294076	0.702135			45055.7	188.76	3.1504	0.235786	54.2199	252.085	63.0628	42.9173
GCW_02205	recO	Not measured	Not measured	Not measured	Not measured	FALSE	Not measured	Not measured	Not measured	Not measured	Not measured	FALSE	No change detected	3.4e-05	1.39802	0.0128827	2.26625			28189.4	316.08	4.56432	0.21373	50.8931	71.459	26.5921	55.2957
GCW_90632	GCW_90632	Not measured	Not measured	Not measured	Not measured	FALSE	Not measured	Not measured	Not measured	Not measured	Not measured	FALSE	No change detected	1.76e-55	2.02306	5.68e-10	0.665093			38480.8	183.2	3.08338	0.197095	421.801	850.971	494.26	319.114
GCW_00325	rpsQ	Not measured	Not measured	Not measured	Not measured	FALSE	Not measured	Not measured	Not measured	Not measured	Not measured	FALSE	No change detected	0	0.297379	0.00031669	0.492683	MPN174	165	9878.55	1173.2	11.7217	0.192348	1552.18	456.676	2520.28	1191.9
GCW_01220	rluA_1	Not measured	Not measured	Not measured	Not measured	FALSE	Not measured	Not measured	Not measured	Not measured	Not measured	FALSE	No change detected	0	0.34436	5.66e-07	1.4716			36601	184.47	3.09874	0.1884	151.03	51.8599	174.174	247.829
GCW_02335	hup_2	0.834423	1.53095	0.216402	0.333199	FALSE	Not measured	Not measured	Not measured	Not measured	Not measured	FALSE	No change detected	0	0.239417	0.0123009	0.339822			10961.9	793.86	8.85119	0.161173	2181.81	517.344	4611.67	1466.02
GCW_90102	GCW_90102	Not measured	Not measured	Not measured	Not measured	FALSE	Not measured	Not measured	Not measured	Not measured	Not measured	FALSE	No change detected	6.95e-17	1.43472	8.97e-05	0.450846			28277.2	183.2	3.08338	0.144833	819.563	1173.32	1215.78	521.755
GCW_91652	GCW_91652	Not measured	Not measured	Not measured	Not measured	FALSE	Not measured	Not measured	Not measured	Not measured	Not measured	FALSE	No change detected	3.68e-30	2.15507	1.45e-11	0.763389			26009.6	183.2	3.08338	0.133218	501.344	1075.63	608.285	451.528
GCW_92547	GCW_92547	Not measured	Not measured	Not measured	Not measured	FALSE	Not measured	Not measured	Not measured	Not measured	Not measured	FALSE	No change detected	6.64e-24	1.50485	0.00125575	0.43802			24074.3	183.2	3.08338	0.123306	770.691	1158.03	1121.84	461.547
GCW_92417	VlhA.4.04	Not measured	Not measured	Not measured	Not measured	FALSE	Not measured	Not measured	Not measured	Not measured	Not measured	FALSE	No change detected	2.93e-08	1.95095	0.102862	0.679043			5009.53	1604.7	14.6829	0.122184	102.519	199.04	317.578	190.516
GCW_92433	GCW_92433	Not measured	Not measured	Not measured	Not measured	FALSE	Not measured	Not measured	Not measured	Not measured	Not measured	FALSE	No change detected	6.87e-13	2.23982	0.0281508	0.852295			22746.9	183.2	3.08338	0.116507	458.574	1014.75	507.047	418.379
GCW_92548	GCW_92548	Not measured	Not measured	Not measured	Not measured	FALSE	Not measured	Not measured	Not measured	Not measured	Not measured	FALSE	No change detected	8.64e-12	2.23618	0.0161177	0.842828			22693.8	183.2	3.08338	0.116235	449.733	992.699	497.257	405.889
GCW_91507	GCW_91507	Not measured	Not measured	Not measured	Not measured	FALSE	Not measured	Not measured	Not measured	Not measured	Not measured	FALSE	No change detected	9.34e-21	1.55353	0.00169767	0.447852			22284.2	183.2	3.08338	0.114138	905.838	1405.45	1262.03	529.333
GCW_90644	GCW_90644	Not measured	Not measured	Not measured	Not measured	FALSE	Not measured	Not measured	Not measured	Not measured	Not measured	FALSE	No change detected	2.35e-272	1.90372	3.6e-05	0.509873			21056.8	183.2	3.08338	0.107851	361.389	687.565	493.512	240.951
GCW_93851	GCW_93851	Not measured	Not measured	Not measured	Not measured	FALSE	Not measured	Not measured	Not measured	Not measured	Not measured	FALSE	No change detected	1.36e-19	0.680419	1.63e-24	3.38058			46238.3	48.84	1.19158	0.0915224	650.014	442.066	233.441	761.67
GCW_91508	GCW_91508	Not measured	Not measured	Not measured	Not measured	FALSE	Not measured	Not measured	Not measured	Not measured	Not measured	FALSE	No change detected	1.64e-297	1.94036	2.73e-14	0.625163			13082.2	183.2	3.08338	0.0670057	571.56	1108.77	709.792	431.147
GCW_00015	GCW_00015	Not measured	Not measured	Not measured	Not measured	FALSE	Not measured	Not measured	Not measured	Not measured	Not measured	FALSE	No change detected	0	51.1831	1	1			3610.32				1.24934	17.6423	0	0
GCW_00030	rpmH	Not measured	Not measured	Not measured	Not measured	FALSE	Not measured	Not measured	Not measured	Not measured	Not measured	FALSE	No change detected	0	0.233955	0.144116	0.681055	MPN682	412	5621.53				1164.53	270.139	1080.76	593.031
GCW_00035	rnpA	Not measured	Not measured	Not measured	Not measured	FALSE	Not measured	Not measured	Not measured	Not measured	Not measured	FALSE	No change detected	0.00039	0.309412	3.43e-06	2.29128			13814.1				397.859	120.562	212.047	451.754
GCW_00050	ispE	Not measured	Not measured	Not measured	Not measured	FALSE	Not measured	Not measured	Not measured	Not measured	Not measured	FALSE	No change detected	0	1.61591	0.0741344	2.44872			27979.9				49.5084	80.0382	24.1293	53.094
GCW_00060	mnuA	Not measured	Not measured	Not measured	Not measured	FALSE	Not measured	Not measured	Not measured	Not measured	Not measured	FALSE	No change detected	0.099487	0.77881	0.826913	1.01745			44966.9				201.726	155.505	288.708	274.917
GCW_00065	glpF	Not measured	Not measured	Not measured	Not measured	FALSE	Not measured	Not measured	Not measured	Not measured	Not measured	FALSE	No change detected	0.947019	1.0383	0.00165202	2.12195			26251.1				142.39	146.463	40.3855	82.4065
GCW_00100	GCW_00100	Not measured	Not measured	Not measured	Not measured	FALSE	Not measured	Not measured	Not measured	Not measured	Not measured	FALSE	No change detected	0.038481	1.81114	0.603096	0.690187			4430				7.4857	13.206	1.06677	0.340112
GCW_00120	GCW_00120	Not measured	Not measured	Not measured	Not measured	FALSE	Not measured	Not measured	Not measured	Not measured	Not measured	FALSE	No change detected	0.95104	1.07864	0.0847873	1.55306			24763.6				553.799	582.448	182.39	277.445
GCW_00125	GCW_00125	Not measured	Not measured	Not measured	Not measured	FALSE	Not measured	Not measured	Not measured	Not measured	Not measured	FALSE	No change detected	0	3.41116	0.00389386	3.18334			6548.33				107.596	366.99	32.413	101.514
GCW_00145	GCW_00145	Not measured	Not measured	Not measured	Not measured	FALSE	Not measured	Not measured	Not measured	Not measured	Not measured	FALSE	No change detected	0.00837	0.643526	6.57e-06	3.63949			24079.4				185.165	120.329	51.4295	175.677
GCW_00150	GCW_00150	Not measured	Not measured	Not measured	Not measured	FALSE	Not measured	Not measured	Not measured	Not measured	Not measured	FALSE	No change detected	0.156995	1.29564	0.000563496	2.98091			35600				88.6942	114.649	29.7083	83.8677
GCW_00185	ugpA	Not measured	Not measured	Not measured	Not measured	FALSE	Not measured	Not measured	Not measured	Not measured	Not measured	FALSE	No change detected	0	0.198916	7.25e-05	0.52104			36608.5				589.234	117.203	330.099	166.596
GCW_00195	GCW_00195	Not measured	Not measured	Not measured	Not measured	FALSE	Not measured	Not measured	Not measured	Not measured	Not measured	FALSE	No change detected	0	0.202934	2.39e-07	0.426356			5920.08				330.233	66.8139	231.171	94.2891
GCW_00215	pstC/pstA	Not measured	Not measured	Not measured	Not measured	FALSE	Not measured	Not measured	Not measured	Not measured	Not measured	FALSE	No change detected	0	0.19314	0.212085	0.79204			73515.2				148.461	28.6858	195.486	146.172
GCW_00245	thyA	Not measured	Not measured	Not measured	Not measured	FALSE	Not measured	Not measured	Not measured	Not measured	Not measured	FALSE	No change detected	0.005185	0.416909	0.480844	0.831491			33845.5				160.455	64.6899	263.759	197.417
GCW_00260	GCW_00260	Not measured	Not measured	Not measured	Not measured	FALSE	Not measured	Not measured	Not measured	Not measured	Not measured	FALSE	No change detected	0	4.45286	0.0526991	2.77997			10084.5				27.4167	121.579	13.399	36.5887
GCW_00265	GCW_00265	Not measured	Not measured	Not measured	Not measured	FALSE	Not measured	Not measured	Not measured	Not measured	Not measured	FALSE	No change detected	0.011102	2.04885	3.78e-10	4.25617			17109.7				41.9953	82.604	12.0267	49.7178
GCW_00270	GCW_00270	Not measured	Not measured	Not measured	Not measured	FALSE	Not measured	Not measured	Not measured	Not measured	Not measured	FALSE	No change detected	0.503088	1.13108	0.0566286	0.788034			34116.3				170.985	192.226	96.9465	73.7039
GCW_00345	rpsN	Not measured	Not measured	Not measured	Not measured	FALSE	Not measured	Not measured	Not measured	Not measured	Not measured	FALSE	No change detected	0	0.330269	1.16e-05	0.466686	MPN178	57	7141.5				1937.61	639.524	3553.81	1610.71
GCW_00405	GCW_00405	Not measured	Not measured	Not measured	Not measured	FALSE	Not measured	Not measured	Not measured	Not measured	Not measured	FALSE	No change detected	0	3.1725	0.0161177	2.3982			132025				6.65753	21.3059	1.16053	2.64053
GCW_00445	rpsO	Not measured	Not measured	Not measured	Not measured	FALSE	Not measured	Not measured	Not measured	Not measured	Not measured	FALSE	No change detected	0.010952	3.352	0.218535	0.704161	MPN622	223	10505.2				1371.13	4297.54	1286.66	875.253
GCW_00490	cdsA	Not measured	Not measured	Not measured	Not measured	FALSE	Not measured	Not measured	Not measured	Not measured	Not measured	FALSE	No change detected	0.645367	0.975059	0.0146265	1.84363			42735.5				275.975	269.088	156.605	273.221
GCW_00495	dxr	Not measured	Not measured	Not measured	Not measured	FALSE	Not measured	Not measured	Not measured	Not measured	Not measured	FALSE	No change detected	0	1.78076	0.000101395	3.30204			42306.3				142.187	254.006	47.7352	154.108
GCW_00500	GCW_00500	Not measured	Not measured	Not measured	Not measured	FALSE	Not measured	Not measured	Not measured	Not measured	Not measured	FALSE	No change detected	0.00027	1.8427	0.00804723	0.713637			30605				288.287	526.933	296.922	204.248
GCW_00515	GCW_00515	Not measured	Not measured	Not measured	Not measured	FALSE	Not measured	Not measured	Not measured	Not measured	Not measured	FALSE	No change detected	0	6.80646	6.56e-06	2.70265			11947				19.3503	131.359	25.9556	63.8965
GCW_00520	GCW_00520	Not measured	Not measured	Not measured	Not measured	FALSE	Not measured	Not measured	Not measured	Not measured	Not measured	FALSE	No change detected	0	2.67811	0.595651	1.16218			57026.9				213.918	569.522	401.634	444.66
GCW_00525	GCW_00525	Not measured	Not measured	Not measured	Not measured	FALSE	Not measured	Not measured	Not measured	Not measured	Not measured	FALSE	No change detected	0	1.34798	0.450639	1.31587			74253.1				329.862	443.707	410.711	486.973
GCW_00535	GCW_00535	Not measured	Not measured	Not measured	Not measured	FALSE	Not measured	Not measured	Not measured	Not measured	Not measured	FALSE	No change detected	0	8.59534	0.000415918	0.524307			9570.56				37.84	314.931	31.6161	16.3116
GCW_00555	GCW_00555	Not measured	Not measured	Not measured	Not measured	FALSE	Not measured	Not measured	Not measured	Not measured	Not measured	FALSE	No change detected	5e-05	1.83108	0.288534	1.19802			39472.1				115.305	208.919	250.272	292.258
GCW_00570	GCW_00570	Not measured	Not measured	Not measured	Not measured	FALSE	Not measured	Not measured	Not measured	Not measured	Not measured	FALSE	No change detected	0	3.06228	0.000244835	2.86642			35643.3				71.7303	215.267	51.187	129.846
GCW_00575	GCW_00575	Not measured	Not measured	Not measured	Not measured	FALSE	Not measured	Not measured	Not measured	Not measured	Not measured	FALSE	No change detected	0	14.7135	0.000437096	106.588			10612				10.6261	155.559	0.549646	9.96451
GCW_00585	GCW_00585	Not measured	Not measured	Not measured	Not measured	FALSE	Not measured	Not measured	Not measured	Not measured	Not measured	FALSE	No change detected	0	5.32842	0.0204356	1.73541			73854.8				443.004	2364.86	346.117	550.297
GCW_00590	GCW_00590	Not measured	Not measured	Not measured	Not measured	FALSE	Not measured	Not measured	Not measured	Not measured	Not measured	FALSE	No change detected	0	4.68748	0.0147459	0.739022			56974.5				558.746	2579.75	2025.37	1444.91
GCW_00600	GCW_00600	Not measured	Not measured	Not measured	Not measured	FALSE	Not measured	Not measured	Not measured	Not measured	Not measured	FALSE	No change detected	0	3.09741	4.24e-05	0.397435			57894.3				867.099	2645.29	4135.84	1561.7
GCW_00610	GCW_00610	Not measured	Not measured	Not measured	Not measured	FALSE	Not measured	Not measured	Not measured	Not measured	Not measured	FALSE	No change detected	0	0.630321	0.0395058	2.76881			10818.5				270.529	170.425	305.046	631.959
GCW_00625	GCW_00625	Not measured	Not measured	Not measured	Not measured	FALSE	Not measured	Not measured	Not measured	Not measured	Not measured	FALSE	No change detected	0.216726	0.728289	0.303344	0.622777			11593.2				131.172	92.4639	109.201	60.8674
GCW_00630	GCW_00630	Not measured	Not measured	Not measured	Not measured	FALSE	Not measured	Not measured	Not measured	Not measured	Not measured	FALSE	No change detected	0.065979	3.07162	0.544027	1.14386			19086.5				37.9027	112.319	15.4451	17.8083
GCW_00655	truB	Not measured	Not measured	Not measured	Not measured	FALSE	Not measured	Not measured	Not measured	Not measured	Not measured	FALSE	No change detected	0.95104	1.01488	6e-14	2.66138			24705.2				223.411	225.643	45.4024	116.035
GCW_00675	GCW_00675	Not measured	Not measured	Not measured	Not measured	FALSE	Not measured	Not measured	Not measured	Not measured	Not measured	FALSE	No change detected	0.000107	0.279748	3.7e-56	3.1061			16409.6				190.245	51.7705	121.515	367.122
GCW_00705	fmt	Not measured	Not measured	Not measured	Not measured	FALSE	Not measured	Not measured	Not measured	Not measured	Not measured	FALSE	No change detected	0	0.224455	0.161962	0.810153			36055.2				138.999	31.1135	103.374	79.9841
GCW_00760	GCW_00760	Not measured	Not measured	Not measured	Not measured	FALSE	Not measured	Not measured	Not measured	Not measured	Not measured	FALSE	No change detected	0.00295	0.156621	0.000191936	2.86884			10251.1				2673.96	383.953	356.507	1020.32
GCW_00790	GCW_00790	Not measured	Not measured	Not measured	Not measured	FALSE	3	1	1	0.76	0.89	FALSE	No change detected	1e-06	1.45481	5.05e-11	1.91947			21271				25.5685	37.1893	23.0057	42.4874
GCW_00805	recU	Not measured	Not measured	Not measured	Not measured	FALSE	Not measured	Not measured	Not measured	Not measured	Not measured	FALSE	No change detected	0.006239	2.17349	0.297754	1.50384			20686.7				24.6983	52.4808	42.8191	58.2298
GCW_00820	GCW_00820	Not measured	Not measured	Not measured	Not measured	FALSE	Not measured	Not measured	Not measured	Not measured	Not measured	FALSE	No change detected	0.036574	1.50703	0.0718553	0.759195			7839.73				386.019	581.821	120.422	89.6172
GCW_00865	dnaJ_3	Not measured	Not measured	Not measured	Not measured	FALSE	Not measured	Not measured	Not measured	Not measured	Not measured	FALSE	No change detected	0	3.94895	1.43e-09	1.75683			11615.5				323.446	1277.89	293.078	503.033
GCW_00890	der	Not measured	Not measured	Not measured	Not measured	FALSE	Not measured	Not measured	Not measured	Not measured	Not measured	FALSE	No change detected	0.08538	0.712438	0.864574	1.0347			52013.9				259.375	182.221	210.95	214.986
GCW_00965	GCW_00965	Not measured	Not measured	Not measured	Not measured	FALSE	Not measured	Not measured	Not measured	Not measured	Not measured	FALSE	No change detected	4e-06	2.06205	0.546387	0.890173			55757.7				711.168	1445	2259.77	1974.02
GCW_00975	GCW_00975	Not measured	Not measured	Not measured	Not measured	FALSE	Not measured	Not measured	Not measured	Not measured	Not measured	FALSE	No change detected	0	3.32926	0.274691	1.42831	MPN208	405	57990.9				163.965	544.007	200.848	285.489
GCW_01015	GCW_01015	Not measured	Not measured	Not measured	Not measured	FALSE	Not measured	Not measured	Not measured	Not measured	Not measured	FALSE	No change detected	0.002074	0.475125	8.04e-06	3.47308			11104.7				600.623	278.862	404.522	1338.91
GCW_01025	GCW_01025	Not measured	Not measured	Not measured	Not measured	FALSE	Not measured	Not measured	Not measured	Not measured	Not measured	FALSE	No change detected	0.431835	0.956686	0.00468635	2.02289			32274.5				403.828	386.574	201.466	404.155
GCW_01095	GCW_01095	Not measured	Not measured	Not measured	Not measured	FALSE	Not measured	Not measured	Not measured	Not measured	Not measured	FALSE	No change detected	0	0.267484	3.09e-05	0.394634			29538				719.89	191.621	1471.96	566.311
GCW_01140	dps	Not measured	Not measured	Not measured	Not measured	FALSE	Not measured	Not measured	Not measured	Not measured	Not measured	FALSE	No change detected	0	4.97688	0.862055	0.927965			16293.9				473.184	2331.94	497.652	447.868
GCW_01150	GCW_01150	Not measured	Not measured	Not measured	Not measured	FALSE	Not measured	Not measured	Not measured	Not measured	Not measured	FALSE	No change detected	8e-06	0.610347	2.32e-19	0.536557			92853				77.9588	47.5462	192.33	100.001
GCW_01160	GCW_01160	Not measured	Not measured	Not measured	Not measured	FALSE	Not measured	Not measured	Not measured	Not measured	Not measured	FALSE	No change detected	0.004224	0.581039	0.00303688	0.66853			73441.7				128.348	73.5492	341.405	222.614
GCW_01165	GCW_01165	Not measured	Not measured	Not measured	Not measured	FALSE	Not measured	Not measured	Not measured	Not measured	Not measured	FALSE	No change detected	0.000598	4.61218	4.19e-07	4.51803			5408.71				102.472	488.524	78.2572	320.128
GCW_01180	GCW_01180	Not measured	Not measured	Not measured	Not measured	FALSE	Not measured	Not measured	Not measured	Not measured	Not measured	FALSE	No change detected	0.000414	4.65914	6.84e-06	4.26267			6540.99				71.0331	341.315	60.9949	233.312
GCW_01190	GCW_01190	Not measured	Not measured	Not measured	Not measured	FALSE	Not measured	Not measured	Not measured	Not measured	Not measured	FALSE	No change detected	0.00027	4.85895	1.77e-06	4.34778			6141.63				72.7753	364.287	64.195	251.258
GCW_01200	GCW_01200	Not measured	Not measured	Not measured	Not measured	FALSE	Not measured	Not measured	Not measured	Not measured	Not measured	FALSE	No change detected	0.471614	1.15882	0.593034	1.09083			10983				30.1059	34.519	18.7166	19.7193
GCW_01225	lspA	Not measured	Not measured	Not measured	Not measured	FALSE	Not measured	Not measured	Not measured	Not measured	Not measured	FALSE	No change detected	0	0.187849	0.00165202	0.577362			34724.5				162.552	30.6413	413.395	233.566
GCW_01255	GCW_01255	Not measured	Not measured	Not measured	Not measured	FALSE	Not measured	Not measured	Not measured	Not measured	Not measured	FALSE	No change detected	0	2.71895	0.0159267	1.36118			134773				425.197	1156.72	270.068	357.646
GCW_01290	GCW_01290	Not measured	Not measured	Not measured	Not measured	FALSE	Not measured	Not measured	Not measured	Not measured	Not measured	FALSE	No change detected	0	4.95714	0.513835	1.41503			15008.1				82.6767	409.883	60.6495	77.4716
GCW_01295	GCW_01295	Not measured	Not measured	Not measured	Not measured	FALSE	Not measured	Not measured	Not measured	Not measured	Not measured	FALSE	No change detected	0	8.47855	9.57e-09	3.1334			41582.3				60.4886	514.684	10.402	32.0594
GCW_01300	GCW_01300	Not measured	Not measured	Not measured	Not measured	FALSE	Not measured	Not measured	Not measured	Not measured	Not measured	FALSE	No change detected	0	20.5697	1.26e-17	4.29194			23851.7				18.1606	370.789	2.74406	11.4854
GCW_01350	GCW_01350	Not measured	Not measured	Not measured	Not measured	FALSE	Not measured	Not measured	Not measured	Not measured	Not measured	FALSE	No change detected	0	0.404225	0.028207	0.721519			56636.4				432.891	173.876	1273.19	879.519
GCW_01380	dnaB	Not measured	Not measured	Not measured	Not measured	FALSE	Not measured	Not measured	Not measured	Not measured	Not measured	FALSE	No change detected	0.002263	1.64518	7.04e-05	0.685237			44986.8				135.483	220.703	80.3928	53.3304
GCW_01400	pgsA	Not measured	Not measured	Not measured	Not measured	FALSE	Not measured	Not measured	Not measured	Not measured	Not measured	FALSE	No change detected	0.002127	1.74078	0.000263741	1.7926			25098.7				238.155	408.306	209.749	357.316
GCW_01410	ispD	Not measured	Not measured	Not measured	Not measured	FALSE	Not measured	Not measured	Not measured	Not measured	Not measured	FALSE	Up-regulated	0	2.63451	6.32e-08	2.51175			27260.1				154.541	406.963	72.7851	176.515
GCW_01420	GCW_01420	Not measured	Not measured	Not measured	Not measured	FALSE	Not measured	Not measured	Not measured	Not measured	Not measured	FALSE	No change detected	0.277907	0.908492	0.266197	1.21722			56831.8				1118.58	1010.88	1564.77	1810.07
GCW_01435	GCW_01435	Not measured	Not measured	Not measured	Not measured	FALSE	Not measured	Not measured	Not measured	Not measured	Not measured	FALSE	No change detected	0	4.39914	0.707014	1.11865			36882				56.6749	252.055	25.6352	26.9246
GCW_01440	GCW_01440	Not measured	Not measured	Not measured	Not measured	FALSE	Not measured	Not measured	Not measured	Not measured	Not measured	FALSE	No change detected	0	5.18269	0.0433391	0.734641			32327.5				73.5265	380.302	74.4138	52.6785
GCW_01445	GCW_01445	Not measured	Not measured	Not measured	Not measured	FALSE	Not measured	Not measured	Not measured	Not measured	Not measured	FALSE	No change detected	0	5.9369	5.03e-12	4.07856			3681.13				49.6997	296.144	10.4433	40.4922
GCW_01455	GCW_01455	Not measured	Not measured	Not measured	Not measured	FALSE	Not measured	Not measured	Not measured	Not measured	Not measured	FALSE	No change detected	1.4e-05	0.719431	0.115553	1.71867			10775.3				64.6843	46.5533	57.9245	88.2681
GCW_01460	GCW_01460	Not measured	Not measured	Not measured	Not measured	FALSE	Not measured	Not measured	Not measured	Not measured	Not measured	FALSE	No change detected	0.492195	1.39932	0.00573346	5.04593			7698.62				36.5004	46.0481	8.11957	42.6138
GCW_01470	GCW_01470	Not measured	Not measured	Not measured	Not measured	FALSE	Not measured	Not measured	Not measured	Not measured	Not measured	FALSE	No change detected	0.264108	1.34386	0.686019	0.951124			42045.3				19.1075	25.5681	151.97	125.676
GCW_01480	GCW_01480	Not measured	Not measured	Not measured	Not measured	FALSE	Not measured	Not measured	Not measured	Not measured	Not measured	FALSE	No change detected	0.159652	0.801176	0.00275869	0.549626			23737.6				357.849	287.375	1116.02	606.273
GCW_01495	GCW_01495	Not measured	Not measured	Not measured	Not measured	FALSE	Not measured	Not measured	Not measured	Not measured	Not measured	FALSE	No change detected	5e-06	2.06585	0.000228936	3.01373			12690.6				119.244	248.792	43.2326	113.094
GCW_01500	GCW_01500	Not measured	Not measured	Not measured	Not measured	FALSE	Not measured	Not measured	Not measured	Not measured	Not measured	FALSE	No change detected	0	4.41858	6.21e-57	7.14377			11498.1				312.656	1379.51	23.5188	162.53
GCW_01505	GCW_01505	Not measured	Not measured	Not measured	Not measured	FALSE	Not measured	Not measured	Not measured	Not measured	Not measured	FALSE	No change detected	0	6.66261	2.32e-10	10.3981			4535.96				131.808	865.081	13.707	105.496
GCW_01515	asnS_2	Not measured	Not measured	Not measured	Not measured	FALSE	Not measured	Not measured	Not measured	Not measured	Not measured	FALSE	No change detected	0.001128	0.808701	0.0041298	1.95634			35357.1				117.082	94.6393	25.3333	45.7335
GCW_01530	GCW_01530	Not measured	Not measured	Not measured	Not measured	FALSE	Not measured	Not measured	Not measured	Not measured	Not measured	FALSE	No change detected	0	6.17357	0.00069924	3.6307			6075.96				76.79	471.241	29.3891	93.3935
GCW_01560	GCW_01560	Not measured	Not measured	Not measured	Not measured	FALSE	Not measured	Not measured	Not measured	Not measured	Not measured	FALSE	No change detected	0.222635	1.39649	0.000902768	2.86344			113429				72.1474	98.6037	38.2486	102.729
GCW_01570	GCW_01570	Not measured	Not measured	Not measured	Not measured	FALSE	Not measured	Not measured	Not measured	Not measured	Not measured	FALSE	No change detected	0.010405	0.53905	0.317547	1.14384			26924.1				148.062	78.0753	155.563	177.495
GCW_01580	GCW_01580	Not measured	Not measured	Not measured	Not measured	FALSE	Not measured	Not measured	Not measured	Not measured	Not measured	FALSE	No change detected	0	0.267151	5.41e-05	0.618852			28216.4				26.3456	6.97539	116.266	69.6985
GCW_01600	GCW_01600	Not measured	Not measured	Not measured	Not measured	FALSE	Not measured	Not measured	Not measured	Not measured	Not measured	FALSE	No change detected	0	0.75938	0.883079	1.01005			16798.3				241.024	183.001	406.782	399.759
GCW_01610	dnaJ_4	Not measured	Not measured	Not measured	Not measured	FALSE	Not measured	Not measured	Not measured	Not measured	Not measured	FALSE	No change detected	0.643239	1.11552	0.0786479	1.42564			44010.3				303.11	336.411	133.964	186.244
GCW_01660	GCW_01660	Not measured	Not measured	Not measured	Not measured	FALSE	Not measured	Not measured	Not measured	Not measured	Not measured	FALSE	No change detected	0.012447	1.42908	0.594518	1.14739			20385.4				202.101	288.305	369.012	405.252
GCW_01670	GCW_01670	Not measured	Not measured	Not measured	Not measured	FALSE	Not measured	Not measured	Not measured	Not measured	Not measured	FALSE	No change detected	0.003853	2.23285	0.000647597	4.91047			10535.6				20.1219	46.287	7.04949	24.9015
GCW_01675	GCW_01675	Not measured	Not measured	Not measured	Not measured	FALSE	Not measured	Not measured	Not measured	Not measured	Not measured	FALSE	No change detected	0	4.82818	0.0933801	14.0078			4160.64				5.59548	27.1134	8.68365	21.4122
GCW_01710	atpI	Not measured	Not measured	Not measured	Not measured	FALSE	Not measured	Not measured	Not measured	Not measured	Not measured	FALSE	No change detected	1e-06	0.297552	0.00168239	1.78131			19151.7				1641.69	478.411	191.057	332.196
GCW_01715	atpB	Not measured	Not measured	Not measured	Not measured	FALSE	Not measured	Not measured	Not measured	Not measured	Not measured	FALSE	No change detected	0	0.401267	0.0371977	0.44251			33286.3				1401.99	558.948	777.099	298.773
GCW_01720	atpE	Not measured	Not measured	Not measured	Not measured	FALSE	Not measured	Not measured	Not measured	Not measured	Not measured	FALSE	No change detected	0.000195	0.599568	2.19e-10	0.239909			10000.7				1179.97	711.316	1688.25	406.739
GCW_01815	GCW_01815	Not measured	Not measured	Not measured	Not measured	FALSE	2	1.4	0.5	0.44	0.14	FALSE	No change detected	0	0.368539	5.1e-19	0.428139			24684.4				111.972	41.4678	242.238	101.227
GCW_01860	GCW_01860	Not measured	Not measured	Not measured	Not measured	FALSE	Not measured	Not measured	Not measured	Not measured	Not measured	FALSE	No change detected	0	0.420293	0.00192895	3.18155			22634.3				85.1429	35.5748	6.81387	20.6373
GCW_01865	GCW_01865	Not measured	Not measured	Not measured	Not measured	FALSE	Not measured	Not measured	Not measured	Not measured	Not measured	FALSE	No change detected	0.002539	0.376952	8.02e-05	3.49155			10379.5				117.983	45.0043	9.34091	32.503
GCW_01910	GCW_01910	Not measured	Not measured	Not measured	Not measured	FALSE	Not measured	Not measured	Not measured	Not measured	Not measured	FALSE	No change detected	0	2.40584	2.02e-09	5.52078			18141.8				121.72	290.249	36.7543	198.557
GCW_01925	GCW_01925	Not measured	Not measured	Not measured	Not measured	FALSE	Not measured	Not measured	Not measured	Not measured	Not measured	FALSE	No change detected	0.000505	4.551	2.42e-07	4.38573			4290.34				138.919	652.453	105.984	420.24
GCW_01935	GCW_01935	Not measured	Not measured	Not measured	Not measured	FALSE	Not measured	Not measured	Not measured	Not measured	Not measured	FALSE	No change detected	0.000912	3.61849	2.92e-09	4.70132			4017.96				81.2397	300.614	54.6682	238.987
GCW_01945	GCW_01945	Not measured	Not measured	Not measured	Not measured	FALSE	Not measured	Not measured	Not measured	Not measured	Not measured	FALSE	No change detected	0.180601	1.63204	1.98e-12	7.36269			5398.14				122.452	201.009	43.712	311.542
GCW_01965	GCW_01965	Not measured	Not measured	Not measured	Not measured	FALSE	Not measured	Not measured	Not measured	Not measured	Not measured	FALSE	No change detected	0	7.35519	0.0970999	8.75163			15456.8				2.26543	16.9745	0.4264	2.26067
GCW_01975	beta-pgm	Not measured	Not measured	Not measured	Not measured	FALSE	Not measured	Not measured	Not measured	Not measured	Not measured	FALSE	No change detected	0	8.83506	4.46e-05	24.2294			10925.2				37.3963	326.214	4.041	22.1513
GCW_01985	GCW_01985	Not measured	Not measured	Not measured	Not measured	FALSE	Not measured	Not measured	Not measured	Not measured	Not measured	FALSE	No change detected	0.002054	2.90815	0.365014	1.92273			11142				28.8576	82.7668	35.58	51.4747
GCW_01990	GCW_01990	Not measured	Not measured	Not measured	Not measured	FALSE	Not measured	Not measured	Not measured	Not measured	Not measured	FALSE	No change detected	0.072539	2.09551	0.16306	0.669326			14645.3				66.8041	129.105	80.7064	51.2021
GCW_01995	GCW_01995	Not measured	Not measured	Not measured	Not measured	FALSE	Not measured	Not measured	Not measured	Not measured	Not measured	FALSE	No change detected	1e-06	2.16488	0.00157544	2.4734			17655.4				32.4163	69.548	13.7039	30.2049
GCW_02010	uvrC	Not measured	Not measured	Not measured	Not measured	FALSE	Not measured	Not measured	Not measured	Not measured	Not measured	FALSE	No change detected	0.172883	1.11404	0.311871	1.23711			69152.5				56.1149	62.7738	74.6389	88.2905
GCW_02015	GCW_02015	Not measured	Not measured	Not measured	Not measured	FALSE	Not measured	Not measured	Not measured	Not measured	Not measured	FALSE	No change detected	0.000339	0.474736	0.930684	1.00292			13693.8				164.611	77.5115	60.8437	59.6131
GCW_02025	rpmI	Not measured	Not measured	Not measured	Not measured	FALSE	Not measured	Not measured	Not measured	Not measured	Not measured	FALSE	No change detected	0	0.46382	0.0356939	0.521282			7432.86				801.62	374	1291.39	626.683
GCW_02035	GCW_02035	Not measured	Not measured	Not measured	Not measured	FALSE	Not measured	Not measured	Not measured	Not measured	Not measured	FALSE	No change detected	0.084427	0.647891	0.00892473	1.59091			20708.9				825.903	521.246	467.397	699.462
GCW_02055	GCW_02055	Not measured	Not measured	Not measured	Not measured	FALSE	Not measured	Not measured	Not measured	Not measured	Not measured	FALSE	No change detected	0	3.92588	0.29174	4.0712			17503.2				3.60421	14.3197	0.3771	0.744564
GCW_02060	GCW_02060	Not measured	Not measured	Not measured	Not measured	FALSE	Not measured	Not measured	Not measured	Not measured	Not measured	FALSE	No change detected	0	0.675905	0.34921	1.2458			67083.7				61.4702	41.5332	33.1532	38.9445
GCW_02065	GCW_02065	Not measured	Not measured	Not measured	Not measured	FALSE	Not measured	Not measured	Not measured	Not measured	Not measured	FALSE	No change detected	0.005361	1.2042	0.0128816	1.73529			68333.1				41.2753	49.8058	28.2055	46.1454
GCW_02075	GCW_02075	Not measured	Not measured	Not measured	Not measured	FALSE	Not measured	Not measured	Not measured	Not measured	Not measured	FALSE	No change detected	0.367674	0.774466	0.0486558	2.1478			11502.1				1878.18	1397.56	601.579	1113.49
GCW_02090	fur	Not measured	Not measured	Not measured	Not measured	FALSE	Not measured	Not measured	Not measured	Not measured	Not measured	FALSE	No change detected	1.6e-05	1.83181	0.511622	1.42534			20495.1				96.558	177.151	123.85	157.607
GCW_02095	GCW_02095	Not measured	Not measured	Not measured	Not measured	FALSE	Not measured	Not measured	Not measured	Not measured	Not measured	FALSE	No change detected	0	2.85257	0.814577	0.967567			34485				61.6006	175.64	118.998	110.078
GCW_02115	GCW_02115	Not measured	Not measured	Not measured	Not measured	FALSE	Not measured	Not measured	Not measured	Not measured	Not measured	FALSE	Down-regulated	0	2.50244	2.69e-07	1.69721			36105.3				145.879	363.821	124.426	206.206
GCW_02120	GCW_02120	Not measured	Not measured	Not measured	Not measured	FALSE	Not measured	Not measured	Not measured	Not measured	Not measured	FALSE	No change detected	0	1.87772	0.0524699	2.72262			11735.5				26.7137	49.8206	2.93325	7.4223
GCW_02125	GCW_02125	Not measured	Not measured	Not measured	Not measured	FALSE	Not measured	Not measured	Not measured	Not measured	Not measured	FALSE	No change detected	0	4.62077	0.127587	2.66582			13501.8				24.2572	108.358	3.07014	6.64171
GCW_02130	GCW_02130	Not measured	Not measured	Not measured	Not measured	FALSE	Not measured	Not measured	Not measured	Not measured	Not measured	FALSE	No change detected	0	7.20279	0.00294322	26.2363			8953.03				13.5418	96.1989	0.421242	5.97111
GCW_02140	GCW_02140	Not measured	Not measured	Not measured	Not measured	FALSE	Not measured	Not measured	Not measured	Not measured	Not measured	FALSE	No change detected	0	2.00876	3.79e-06	3.52054			21936				73.1978	147.662	49.4936	155.189
GCW_02150	GCW_02150	Not measured	Not measured	Not measured	Not measured	FALSE	Not measured	Not measured	Not measured	Not measured	Not measured	FALSE	No change detected	0	1.42848	0.485485	0.909837			27871				85.0197	121.332	164.934	145.356
GCW_02160	GCW_02160	Not measured	Not measured	Not measured	Not measured	FALSE	Not measured	Not measured	Not measured	Not measured	Not measured	FALSE	No change detected	0.995522	0.978332	0.771278	0.988023			73332.8				96.0081	93.9659	89.8568	85.6414
GCW_02170	GCW_02170	Not measured	Not measured	Not measured	Not measured	FALSE	Not measured	Not measured	Not measured	Not measured	Not measured	FALSE	No change detected	0	3.74239	0.25745	0.923345			10880.5				283.826	1062.22	430.731	386.901
GCW_02175	GCW_02175	Not measured	Not measured	Not measured	Not measured	FALSE	Not measured	Not measured	Not measured	Not measured	Not measured	FALSE	No change detected	0	3.64228	0.244927	1.17039			27931.2				270.365	984.057	242.002	273.178
GCW_02180	GCW_02180	Not measured	Not measured	Not measured	Not measured	FALSE	Not measured	Not measured	Not measured	Not measured	Not measured	FALSE	No change detected	0	3.2199	4.73e-05	1.98102			30601				240.591	764.902	127.989	247.33
GCW_02215	GCW_02215	Not measured	Not measured	Not measured	Not measured	FALSE	Not measured	Not measured	Not measured	Not measured	Not measured	FALSE	No change detected	8e-06	0.627971	0.0628016	0.742219			19219.3				138.527	86.7552	77.3224	55.9535
GCW_02220	GCW_02220	Not measured	Not measured	Not measured	Not measured	FALSE	Not measured	Not measured	Not measured	Not measured	Not measured	FALSE	No change detected	0	6.0775	0.418594	0.787178			16297				4.64544	28.2954	5.3974	4.2305
GCW_02225	GCW_02225	Not measured	Not measured	Not measured	Not measured	FALSE	Not measured	Not measured	Not measured	Not measured	Not measured	FALSE	No change detected	0.081146	1.26	0.278508	1.99451			78163.3				13.3842	16.9787	3.79642	6.27849
GCW_02230	GCW_02230	Not measured	Not measured	Not measured	Not measured	FALSE	Not measured	Not measured	Not measured	Not measured	Not measured	FALSE	No change detected	0	2.84531	0.00776615	3.21293			20020.3				10.4921	29.9129	2.49269	6.22525
GCW_02240	ftsA	Not measured	Not measured	Not measured	Not measured	FALSE	Not measured	Not measured	Not measured	Not measured	Not measured	FALSE	No change detected	0	13.5678	0.0117944	0.540546			50085.5				183.092	2492.24	301.506	156.101
GCW_02245	mraW	Not measured	Not measured	Not measured	Not measured	FALSE	Not measured	Not measured	Not measured	Not measured	Not measured	FALSE	No change detected	0	6.48594	0.000553543	2.74717			35931.3				490.475	3174.85	55.3301	151.577
GCW_02250	mraZ	Not measured	Not measured	Not measured	Not measured	FALSE	Not measured	Not measured	Not measured	Not measured	Not measured	FALSE	No change detected	0	3.96329	1.24e-06	3.02586			16412.3				801.274	3166.74	172.917	481.025
GCW_02290	GCW_02290	Not measured	Not measured	Not measured	Not measured	FALSE	Not measured	Not measured	Not measured	Not measured	Not measured	FALSE	No change detected	0.091849	0.707598	0.0368029	0.469887			33334.6				283.379	198.104	193.893	80.6905
GCW_02340	GCW_02340	Not measured	Not measured	Not measured	Not measured	FALSE	Not measured	Not measured	Not measured	Not measured	Not measured	FALSE	Down-regulated	0	0.233401	0.752798	1.19142			91712.8				434.175	100.953	389.781	427.563
GCW_02350	GCW_02350	Not measured	Not measured	Not measured	Not measured	FALSE	Not measured	Not measured	Not measured	Not measured	Not measured	FALSE	No change detected	0.057231	0.518201	0.847312	1.3422			7773				146.269	71.8047	109.684	119.516
GCW_02375	GCW_02375	Not measured	Not measured	Not measured	Not measured	FALSE	Not measured	Not measured	Not measured	Not measured	Not measured	FALSE	No change detected	0	0.104372	0.222899	1.51355			7908.65				381.612	39.7644	79.7246	110.716
GCW_02380	GCW_02380	Not measured	Not measured	Not measured	Not measured	FALSE	Not measured	Not measured	Not measured	Not measured	Not measured	FALSE	No change detected	1e-06	0.203507	0.487724	0.918607			3190.05				250.473	49.9075	159.357	104.376
GCW_02395	GCW_02395	Not measured	Not measured	Not measured	Not measured	FALSE	Not measured	Not measured	Not measured	Not measured	Not measured	FALSE	No change detected	0.000575	4.45937	5.03e-09	4.69733			7056.61				92.212	423.86	65.6718	281.67
GCW_02405	GCW_02405	Not measured	Not measured	Not measured	Not measured	FALSE	Not measured	Not measured	Not measured	Not measured	Not measured	FALSE	No change detected	0	0.455416	3.85e-06	0.601398			72394.8				183.766	83.6283	430.726	250.473
GCW_02415	GCW_02415	Not measured	Not measured	Not measured	Not measured	FALSE	Not measured	Not measured	Not measured	Not measured	Not measured	FALSE	No change detected	0.000419	4.75471	1.38e-07	4.44408			4424.47				145.653	713.584	109.538	443.816
GCW_02425	GCW_02425	Not measured	Not measured	Not measured	Not measured	FALSE	Not measured	Not measured	Not measured	Not measured	Not measured	FALSE	No change detected	0	2.96615	2.86e-06	6.81388			18561.9				16.9403	50.5007	2.28466	15.6461
GCW_02440	GCW_02440	Not measured	Not measured	Not measured	Not measured	FALSE	Not measured	Not measured	Not measured	Not measured	Not measured	FALSE	No change detected	0.000306	0.426461	0.00636047	0.2695			82646.5				467.819	205.478	666.226	156.644
GCW_02465	GCW_02465	Not measured	Not measured	Not measured	Not measured	FALSE	Not measured	Not measured	Not measured	Not measured	Not measured	FALSE	No change detected	0.499502	1.44953	0.00272768	2.70629			8800.71				384.63	527.045	486.303	1146.63
GCW_02470	GCW_02470	Not measured	Not measured	Not measured	Not measured	FALSE	Not measured	Not measured	Not measured	Not measured	Not measured	FALSE	No change detected	0.062547	0.818946	7.89e-06	2.23241			28068.7				120.825	98.2224	103.461	227.878
GCW_02475	GCW_02475	Not measured	Not measured	Not measured	Not measured	FALSE	Not measured	Not measured	Not measured	Not measured	Not measured	FALSE	No change detected	0.865996	1.00194	0.000228936	2.36594			40867.5				330.882	330.879	199.886	431.01
GCW_02535	GCW_02535	Not measured	Not measured	Not measured	Not measured	FALSE	Not measured	Not measured	Not measured	Not measured	Not measured	FALSE	No change detected	0.451073	0.930256	4.33e-07	2.77084			28600.4				674.426	624.015	439.85	1200.68
GCW_02565	udk	Not measured	Not measured	Not measured	Not measured	FALSE	Not measured	Not measured	Not measured	Not measured	Not measured	FALSE	No change detected	5e-06	0.518897	3.45e-05	0.545983			24873.2				338.666	174.627	210.366	110.641
GCW_02580	GCW_02580	Not measured	Not measured	Not measured	Not measured	FALSE	Not measured	Not measured	Not measured	Not measured	Not measured	FALSE	No change detected	2.7e-05	0.535981	0.000147606	4.29487			23450.8				453.542	243.271	83.6528	360.008
GCW_02595	GCW_02595	Not measured	Not measured	Not measured	Not measured	FALSE	Not measured	Not measured	Not measured	Not measured	Not measured	FALSE	No change detected	0.647739	0.976315	0.0150475	0.704826			41887.1				144.35	140.776	151.198	104.704
GCW_02600	GCW_02600	Not measured	Not measured	Not measured	Not measured	FALSE	Not measured	Not measured	Not measured	Not measured	Not measured	FALSE	No change detected	0	15.53	0.0194793	32.5926			4612.33				1.55525	24.2527	0.359474	2.4831
GCW_02610	GCW_02610	Not measured	Not measured	Not measured	Not measured	FALSE	Not measured	Not measured	Not measured	Not measured	Not measured	FALSE	No change detected	0	2.01595	9.99e-06	1.77739			8204.31				857.947	1732.59	555.313	958.008
GCW_02620	disA	Not measured	Not measured	Not measured	Not measured	FALSE	Not measured	Not measured	Not measured	Not measured	Not measured	FALSE	No change detected	0	0.650239	0.0026668	1.74994			24100.8				263.716	171.209	260.942	438.816
GCW_02630	secG	Not measured	Not measured	Not measured	Not measured	FALSE	Not measured	Not measured	Not measured	Not measured	Not measured	FALSE	No change detected	0	0.340879	0.00535431	0.709424			8451.27				556.376	189.434	696.501	475.682
GCW_02650	GCW_02650	Not measured	Not measured	Not measured	Not measured	FALSE	Not measured	Not measured	Not measured	Not measured	Not measured	FALSE	No change detected	0.034065	1.4509	0.656497	0.91189			44029.9				131.375	188.799	77.5096	68.3036
GCW_02670	potC	Not measured	Not measured	Not measured	Not measured	FALSE	Not measured	Not measured	Not measured	Not measured	Not measured	FALSE	No change detected	0.012227	0.669911	0.36085	1.35367			30988.5				500.294	333.133	611.187	752.763
GCW_02675	potB	Not measured	Not measured	Not measured	Not measured	FALSE	Not measured	Not measured	Not measured	Not measured	Not measured	FALSE	No change detected	0.000251	0.689667	0.16306	1.62723			34185.6				460.795	318.048	608.012	874.143
GCW_02695	recA	Not measured	Not measured	Not measured	Not measured	FALSE	Not measured	Not measured	Not measured	Not measured	Not measured	FALSE	No change detected	0.193157	1.53539	0.00134982	0.661298			39638.4				76.9928	115.881	70.6305	45.657
GCW_02780	GCW_02780	Not measured	Not measured	Not measured	Not measured	FALSE	Not measured	Not measured	Not measured	Not measured	Not measured	FALSE	No change detected	0	0.399757	0.420657	0.820588			25096.3				84.6971	34.1221	46.0978	33.7002
GCW_02805	GCW_02805	Not measured	Not measured	Not measured	Not measured	FALSE	Not measured	Not measured	Not measured	Not measured	Not measured	FALSE	No change detected	0	0.287579	0.445787	1.06628			10481				903.311	261.137	422.637	438.562
GCW_02810	rluA_2	Not measured	Not measured	Not measured	Not measured	FALSE	Not measured	Not measured	Not measured	Not measured	Not measured	FALSE	No change detected	0.064615	0.671476	0.00151511	3.0105			39475.8				78.4732	52.1536	21.9139	66.8437
GCW_02820	nrnA	Not measured	Not measured	Not measured	Not measured	FALSE	Not measured	Not measured	Not measured	Not measured	Not measured	FALSE	Up-regulated	0.023173	0.580148	0.0433411	1.35919			37794				197.847	112.185	145.338	189.97
GCW_02825	thiI	Not measured	Not measured	Not measured	Not measured	FALSE	Not measured	Not measured	Not measured	Not measured	Not measured	FALSE	No change detected	0.086999	0.733778	0.730609	1.08411			45641.6				120.034	86.8539	116.408	122.58
GCW_02835	GCW_02835	Not measured	Not measured	Not measured	Not measured	FALSE	Not measured	Not measured	Not measured	Not measured	Not measured	FALSE	No change detected	0.028914	1.16963	0.0373775	0.449205			20733.7				57.1315	66.6808	85.7966	37.3917
GCW_02845	GCW_02845	1.09686	1.13863	0.083401	0.0992105	FALSE	Not measured	Not measured	Not measured	Not measured	Not measured	FALSE	No change detected	0.000158	0.604234	0.444876	1.16103							1643.02	999.363	824.889	961.128
GCW_02865	GCW_02865	Not measured	Not measured	Not measured	Not measured	FALSE	Not measured	Not measured	Not measured	Not measured	Not measured	FALSE	No change detected	0	2.99414	0.787758	1.04156			52388.2				76.6722	226.884	59.5892	59.8123
GCW_02875	GCW_02875	Not measured	Not measured	Not measured	Not measured	FALSE	Not measured	Not measured	Not measured	Not measured	Not measured	FALSE	No change detected	5.6e-05	1.59368	0.859073	1.03019			25076				316.157	501.021	351.908	352.489
GCW_02880	nusB	Not measured	Not measured	Not measured	Not measured	FALSE	Not measured	Not measured	Not measured	Not measured	Not measured	FALSE	No change detected	0	1.16955	4.8e-05	2.22909			15190.5				323.959	378.35	156.662	335.619
GCW_02885	GCW_02885	Not measured	Not measured	Not measured	Not measured	FALSE	Not measured	Not measured	Not measured	Not measured	Not measured	FALSE	No change detected	0.173383	0.80124	0.0274845	1.30675			12873.7				356.401	281.752	257.268	323.647
GCW_02895	GCW_02895	Not measured	Not measured	Not measured	Not measured	FALSE	Not measured	Not measured	Not measured	Not measured	Not measured	FALSE	No change detected	0.723634	1.349	0.650988	1.07982			4787.78				547.753	619.051	2831.35	2275.76
GCW_02920	dppC/oppC_1	Not measured	Not measured	Not measured	Not measured	FALSE	Not measured	Not measured	Not measured	Not measured	Not measured	FALSE	No change detected	0	0.258761	0.0813394	0.719729			41649.3				524.913	134.993	625.543	430.101
GCW_02925	dppB/oppB_1	Not measured	Not measured	Not measured	Not measured	FALSE	Not measured	Not measured	Not measured	Not measured	Not measured	FALSE	No change detected	0	0.200963	0.0352998	0.655703			44718.9				459.948	92.2881	474.033	299.632
GCW_02935	GCW_02935	Not measured	Not measured	Not measured	Not measured	FALSE	Not measured	Not measured	Not measured	Not measured	Not measured	FALSE	No change detected	6e-06	2.91832	1.45e-07	2.29155			5752.61				1153.99	3329.82	863.419	1867.48
GCW_02970	GCW_02970	Not measured	Not measured	Not measured	Not measured	FALSE	Not measured	Not measured	Not measured	Not measured	Not measured	FALSE	No change detected	0.052156	4.33826	0.222899	3.95241			3377				0.747404	4.36216	0	0.404782
GCW_03080	GCW_03080	Not measured	Not measured	Not measured	Not measured	FALSE	Not measured	Not measured	Not measured	Not measured	Not measured	FALSE	No change detected	0	0.322972	0.290041	0.753559			45378.3				42.1017	13.6299	30.4859	22.2863
GCW_03095	GCW_03095	Not measured	Not measured	Not measured	Not measured	FALSE	Not measured	Not measured	Not measured	Not measured	Not measured	FALSE	No change detected	0	5.49313	0.0123009	0.666537			64715.8				229.928	1251.94	392.973	250.363
GCW_03100	ptsG_2	Not measured	Not measured	Not measured	Not measured	FALSE	Not measured	Not measured	Not measured	Not measured	Not measured	FALSE	No change detected	0	3.06914	0.00745046	0.400584			13796				304.826	933.3	589.778	213.965
GCW_03110	spxA	Not measured	Not measured	Not measured	Not measured	FALSE	2	1.1	1.2	0.41	0.1	FALSE	No change detected	0	1.56925	0.000682336	0.429766			18722.9				656.892	1024.59	609.198	251.3
GCW_03140	GCW_03140	Not measured	Not measured	Not measured	Not measured	FALSE	Not measured	Not measured	Not measured	Not measured	Not measured	FALSE	No change detected	0	3.01692	0.60431	1.10939			54062.5				96.7091	293.629	69.0973	75.083
GCW_03150	GCW_03150	Not measured	Not measured	Not measured	Not measured	FALSE	Not measured	Not measured	Not measured	Not measured	Not measured	FALSE	No change detected	0.015536	1.32123	0.113957	0.782428			31390.8				223.414	297.427	264.908	201.092
GCW_03155	GCW_03155	Not measured	Not measured	Not measured	Not measured	FALSE	Not measured	Not measured	Not measured	Not measured	Not measured	FALSE	No change detected	0.018324	1.24369	0.172302	1.67488			30994.6				299.451	371.818	200.165	307.489
GCW_03195	GCW_03195	Not measured	Not measured	Not measured	Not measured	FALSE	Not measured	Not measured	Not measured	Not measured	Not measured	FALSE	No change detected	0	0.791357	0.274856	1.22027			31327.3				372.932	295.062	466.792	554.961
GCW_03200	GCW_03200	Not measured	Not measured	Not measured	Not measured	FALSE	Not measured	Not measured	Not measured	Not measured	Not measured	FALSE	No change detected	9e-06	1.12582	0.126025	1.31315			34568.2				240.931	271.187	365.546	452.032
GCW_03210	GCW_03210	Not measured	Not measured	Not measured	Not measured	FALSE	2	1	1	0.59	0.93	FALSE	No change detected	0.232264	1.16057	0.62847	0.915951			35831				77.3077	90.6283	95.9859	81.939
GCW_03215	GCW_03215	Not measured	Not measured	Not measured	Not measured	FALSE	Not measured	Not measured	Not measured	Not measured	Not measured	FALSE	No change detected	0	7.5843	1.26e-14	3.28355			43921.5				9.71242	74.5589	2.29493	7.19925
GCW_03230	GCW_03230	Not measured	Not measured	Not measured	Not measured	FALSE	Not measured	Not measured	Not measured	Not measured	Not measured	FALSE	No change detected	0.000367	0.400829	5.04e-11	0.37979			8250.93				881.109	347.764	1199.26	442.203
GCW_03245	umuC	Not measured	Not measured	Not measured	Not measured	FALSE	Not measured	Not measured	Not measured	Not measured	Not measured	FALSE	No change detected	0.400546	0.917601	0.162186	0.759961			46871.1				24.4691	22.4711	20.46	14.9628
GCW_03260	GCW_03260	Not measured	Not measured	Not measured	Not measured	FALSE	Not measured	Not measured	Not measured	Not measured	Not measured	FALSE	No change detected	0.164003	1.82545	0.822868	0.928309			4316				1.35199	2.86772	0.400687	0.309779
GCW_03265	truA	Not measured	Not measured	Not measured	Not measured	FALSE	Not measured	Not measured	Not measured	Not measured	Not measured	FALSE	No change detected	0.506413	1.08414	3.3e-06	2.99017			31001.2				288.939	313.445	139.998	412.359
GCW_03320	GCW_03320	Not measured	Not measured	Not measured	Not measured	FALSE	Not measured	Not measured	Not measured	Not measured	Not measured	FALSE	No change detected	0	0.143804	0.81534	0.97015			33391.9				657.143	94.3567	660.079	624.017
GCW_03325	GCW_03325	Not measured	Not measured	Not measured	Not measured	FALSE	Not measured	Not measured	Not measured	Not measured	Not measured	FALSE	No change detected	0	0.0969705	0.110032	1.17423			61852				525.385	50.8228	579.604	661.266
GCW_03340	GCW_03340	Not measured	Not measured	Not measured	Not measured	FALSE	Not measured	Not measured	Not measured	Not measured	Not measured	FALSE	No change detected	0.272811	1.59883	1.16e-05	3.7463			7383.55				38.6178	61.7838	23.8486	80.8002
GCW_03345	GCW_03345	Not measured	Not measured	Not measured	Not measured	FALSE	Not measured	Not measured	Not measured	Not measured	Not measured	FALSE	No change detected	0	0.375844	4.44e-08	2.02574			86028				334.366	125.247	125.37	246.328
GCW_03385	recR	Not measured	Not measured	Not measured	Not measured	FALSE	Not measured	Not measured	Not measured	Not measured	Not measured	FALSE	No change detected	0	2.86325	4.88e-05	1.5618			23895.2				207.617	593.681	85.3677	128.89
GCW_03405	ruvB	Not measured	Not measured	Not measured	Not measured	FALSE	Not measured	Not measured	Not measured	Not measured	Not measured	FALSE	No change detected	0	7.02974	5.41e-07	2.07792			35210.9				56.9632	404.151	21.2586	42.9456
GCW_03410	ruvA	Not measured	Not measured	Not measured	Not measured	FALSE	Not measured	Not measured	Not measured	Not measured	Not measured	FALSE	No change detected	0	4.58994	0.00230743	2.1746			25549.1				109.045	496.233	39.5785	82.6226
GCW_03435	ung	Not measured	Not measured	Not measured	Not measured	FALSE	Not measured	Not measured	Not measured	Not measured	Not measured	FALSE	No change detected	0	4.57223	2.83e-06	3.18672			27008.9				108.892	497.485	26.2248	82.5304
GCW_03480	GCW_03480	Not measured	Not measured	Not measured	Not measured	FALSE	Not measured	Not measured	Not measured	Not measured	Not measured	FALSE	No change detected	0.411238	0.898403	0.584031	0.854776			33096.4				72.1855	64.7976	33.2533	27.0957
GCW_03515	trmD	Not measured	Not measured	Not measured	Not measured	FALSE	2	1.2	0.9	0.3	0.61	FALSE	No change detected	0.000281	1.4658	0.00520203	2.17962			26710.1				1415.02	2054.56	272.85	536.28
GCW_03545	rpmJ	Not measured	Not measured	Not measured	Not measured	FALSE	Not measured	Not measured	Not measured	Not measured	Not measured	FALSE	No change detected	0.349318	1.17662	0.190573	0.761087			4390.37				2104.43	2452.23	1676.24	1152.81
GCW_03605	GCW_03605	Not measured	Not measured	Not measured	Not measured	FALSE	Not measured	Not measured	Not measured	Not measured	Not measured	FALSE	No change detected	0.004394	0.395574	0.0127103	0.658532			58007.9				1153.88	440.361	568.483	367.308
GCW_03615	rsmG/gidB	Not measured	Not measured	Not measured	Not measured	FALSE	Not measured	Not measured	Not measured	Not measured	Not measured	FALSE	No change detected	1e-06	1.77493	2.01e-20	2.20623			27895				173.454	309.791	78.6809	168.121
GCW_03625	GCW_03625	Not measured	Not measured	Not measured	Not measured	FALSE	Not measured	Not measured	Not measured	Not measured	Not measured	FALSE	No change detected	0	4.86225	0.0161738	2.02246			21764.8				83.4103	406.146	85.0812	152.503
GCW_03640	rpmG/rpl33	Not measured	Not measured	Not measured	Not measured	FALSE	Not measured	Not measured	Not measured	Not measured	Not measured	FALSE	No change detected	0.026704	1.34879	0.0418672	1.40428			5723.66				430.162	584.221	178.161	236.7
GCW_03670	GCW_03670	Not measured	Not measured	Not measured	Not measured	FALSE	Not measured	Not measured	Not measured	Not measured	Not measured	FALSE	No change detected	0.326111	0.870044	0.890429	0.93106			83914.8				384.413	330.649	194.131	187.715
GCW_03730	tilS	Not measured	Not measured	Not measured	Not measured	FALSE	2	1.3	1.4	0	0.2	TRUE	No change detected	0	4.98936	2.32e-10	5.06824			34245.8				85.6036	429.022	12.7071	62.7841
GCW_03740	GCW_03740	Not measured	Not measured	Not measured	Not measured	FALSE	Not measured	Not measured	Not measured	Not measured	Not measured	FALSE	No change detected	0	4.89371	0.64316	0.875616			8770.18				172.91	846.153	146.447	128.955
GCW_03745	manA	Not measured	Not measured	Not measured	Not measured	FALSE	Not measured	Not measured	Not measured	Not measured	Not measured	FALSE	No change detected	0	6.20887	0.0112237	2.06164			35528.1				81.5055	503.122	26.4196	53.1187
GCW_03750	GCW_03750	Not measured	Not measured	Not measured	Not measured	FALSE	Not measured	Not measured	Not measured	Not measured	Not measured	FALSE	No change detected	0	7.45709	0.000213926	2.67646			54622.5				104.951	774.029	205.443	480.386
GCW_03765	cas1	Not measured	Not measured	Not measured	Not measured	FALSE	Not measured	Not measured	Not measured	Not measured	Not measured	FALSE	No change detected	1e-06	0.255344	0.697075	0.880319			36093.3				97.2663	26.5088	126.653	100.836
GCW_03770	cas2	Not measured	Not measured	Not measured	Not measured	FALSE	Not measured	Not measured	Not measured	Not measured	Not measured	FALSE	No change detected	0	0.284467	0.600062	1.24998			13164.2				70.6185	20.9934	61.5739	73.2906
GCW_03780	GCW_03780	Not measured	Not measured	Not measured	Not measured	FALSE	Not measured	Not measured	Not measured	Not measured	Not measured	FALSE	No change detected	0	0.332368	0.00384318	1.5681			29831				151.497	50.3066	127.523	190.631
GCW_03790	GCW_03790	Not measured	Not measured	Not measured	Not measured	FALSE	Not measured	Not measured	Not measured	Not measured	Not measured	FALSE	No change detected	0	5.03072	6.05e-20	30.8425			12967.4				62.4617	305.527	4.89246	149.816
GCW_03795	GCW_03795	Not measured	Not measured	Not measured	Not measured	FALSE	Not measured	Not measured	Not measured	Not measured	Not measured	FALSE	No change detected	1.9e-05	3.44261	6.74e-18	14.5823			8312.25				96.5614	315.59	10.4376	146.974
GCW_03815	hsdS_1	Not measured	Not measured	Not measured	Not measured	FALSE	Not measured	Not measured	Not measured	Not measured	Not measured	FALSE	No change detected	0	11.439	0.114076	0.780521			23311.6				27.6246	309.459	33.8371	25.3641
GCW_03820	hsdS_2	Not measured	Not measured	Not measured	Not measured	FALSE	Not measured	Not measured	Not measured	Not measured	Not measured	FALSE	No change detected	0	12.2832	5.59e-06	2.84461			23119.5				25.7997	312.646	4.54527	12.427
GCW_03835	GCW_03835	Not measured	Not measured	Not measured	Not measured	FALSE	Not measured	Not measured	Not measured	Not measured	Not measured	FALSE	No change detected	0	3.47586	0.582218	0.787195			22166.8				171.685	580.028	309.042	231.924
GCW_03850	GCW_03850	Not measured	Not measured	Not measured	Not measured	FALSE	Not measured	Not measured	Not measured	Not measured	Not measured	FALSE	No change detected	0	2.30084	0.00570339	1.77022			135330				174.701	401.833	89.5694	154.719
GCW_03865	GCW_03865	Not measured	Not measured	Not measured	Not measured	FALSE	2	0.7	0.6	0.04	0	TRUE	No change detected	0	1.96943	0.574862	0.881225			31932.8				132.356	259.171	146.964	126.955
GCW_03875	GCW_03875	Not measured	Not measured	Not measured	Not measured	FALSE	Not measured	Not measured	Not measured	Not measured	Not measured	FALSE	No change detected	0	4.23199	0.0084519	16.3533			11029.9				7.34672	30.0717	0.972625	4.96279
GCW_03880	GCW_03880	Not measured	Not measured	Not measured	Not measured	FALSE	Not measured	Not measured	Not measured	Not measured	Not measured	FALSE	No change detected	0	4.95861	0.0334149	2.52414			15689				10.1942	50.6468	2.21589	4.73861
GCW_03890	GCW_03890	Not measured	Not measured	Not measured	Not measured	FALSE	Not measured	Not measured	Not measured	Not measured	Not measured	FALSE	No change detected	7e-06	3.60543	3.77e-16	10.125			14289.1				214.843	782.209	26.9813	269.484
GCW_03895	GCW_03895	Not measured	Not measured	Not measured	Not measured	FALSE	Not measured	Not measured	Not measured	Not measured	Not measured	FALSE	No change detected	0.000176	4.29351	1.16e-23	9.79308			3956.45				59.716	262.063	12.3587	115.673
GCW_03905	GCW_03905	Not measured	Not measured	Not measured	Not measured	FALSE	Not measured	Not measured	Not measured	Not measured	Not measured	FALSE	No change detected	0.236616	0.739168	3.23e-05	3.77178			8170.72				26.0675	19.0698	3.17039	10.5263
GCW_03910	GCW_03910	Not measured	Not measured	Not measured	Not measured	FALSE	Not measured	Not measured	Not measured	Not measured	Not measured	FALSE	No change detected	0.000869	0.673314	0.566542	1.5422			10070.1				32.8122	22.0833	19.3214	24.1427
GCW_03915	GCW_03915	Not measured	Not measured	Not measured	Not measured	FALSE	Not measured	Not measured	Not measured	Not measured	Not measured	FALSE	No change detected	0	0.39692	0.0838469	0.564484			20858.4				115.959	46.0257	77.8831	38.55
GCW_03945	GCW_03945	Not measured	Not measured	Not measured	Not measured	FALSE	Not measured	Not measured	Not measured	Not measured	Not measured	FALSE	No change detected	0	4.66374	0.545999	1.41054			77250				640.651	2988.53	709.995	883.582
GCW_03960	GCW_03960	Not measured	Not measured	Not measured	Not measured	FALSE	Not measured	Not measured	Not measured	Not measured	Not measured	FALSE	No change detected	0	10.9148	1.44e-22	10.8036			5985.17				82.3987	895.488	24.1039	219.684
GCW_03970	GCW_03970	Not measured	Not measured	Not measured	Not measured	FALSE	Not measured	Not measured	Not measured	Not measured	Not measured	FALSE	No change detected	0.003173	10.381	1.06e-07	81.1251			5975.23				13.5692	118.122	4.83247	82.5679
GCW_03980	GCW_03980	Not measured	Not measured	Not measured	Not measured	FALSE	Not measured	Not measured	Not measured	Not measured	Not measured	FALSE	No change detected	0	2.49779	0.00294423	1.51096			75858.6				742.488	1845.63	672.397	992.754
GCW_03985	GCW_03985	Not measured	Not measured	Not measured	Not measured	FALSE	Not measured	Not measured	Not measured	Not measured	Not measured	FALSE	No change detected	0	1.62733	0.485485	1.40562			78640.1				812.664	1323.95	875.292	1125.98
GCW_03995	GCW_03995	Not measured	Not measured	Not measured	Not measured	FALSE	Not measured	Not measured	Not measured	Not measured	Not measured	FALSE	No change detected	0	416.185	0.235229	4.06313			4668.4				0	19.0987	0	0.450388
GCW_04020	lgt	Not measured	Not measured	Not measured	Not measured	FALSE	Not measured	Not measured	Not measured	Not measured	Not measured	FALSE	No change detected	0	1.41532	0.0321033	1.16986			42940.9				426.979	603.625	738.75	837.774
GCW_04030	GCW_04030	Not measured	Not measured	Not measured	Not measured	FALSE	Not measured	Not measured	Not measured	Not measured	Not measured	FALSE	No change detected	0.002403	2.80996	0.201245	12.421			3780.29				19.7315	51.6004	2.80996	7.14325
GCW_04035	GCW_04035	Not measured	Not measured	Not measured	Not measured	FALSE	Not measured	Not measured	Not measured	Not measured	Not measured	FALSE	No change detected	0	0.461673	0.667134	0.918245			35634.1				452.24	208.68	416.377	363.502
GCW_90014	GCW_90014	Not measured	Not measured	Not measured	Not measured	FALSE	Not measured	Not measured	Not measured	Not measured	Not measured	FALSE	No change detected	7e-06	2.64874	8.71e-09	5.36977							48.0733	123.172	11.7976	53.5325
GCW_90015	GCW_90015	Not measured	Not measured	Not measured	Not measured	FALSE	Not measured	Not measured	Not measured	Not measured	Not measured	FALSE	No change detected	0	15.3729	0.00137009	31.3759			12391.6				4.73117	73.4944	1.41327	13.4501
GCW_90016	salX	Not measured	Not measured	Not measured	Not measured	FALSE	Not measured	Not measured	Not measured	Not measured	Not measured	FALSE	No change detected	7.87e-300	9.32568	0.0201219	2.78602			32529.9				10.3064	96.2856	1.8127	4.80501
GCW_90017	cbiO	Not measured	Not measured	Not measured	Not measured	FALSE	Not measured	Not measured	Not measured	Not measured	Not measured	FALSE	No change detected	9.31e-57	8.04725	0.000373056	4.79294			53287.2				12.8157	101.281	1.78461	8.3388
GCW_90066	glpK	Not measured	Not measured	Not measured	Not measured	FALSE	Not measured	Not measured	Not measured	Not measured	Not measured	FALSE	No change detected	0.0042	0.582463	7.46e-06	3.42577			34871				290.556	168.367	50.2463	161.548
GCW_90068	GCW_90068	Not measured	Not measured	Not measured	Not measured	FALSE	Not measured	Not measured	Not measured	Not measured	Not measured	FALSE	No change detected	3.47e-43	0.370561	5.19e-07	0.311528			16421.4				397.474	147.533	785.081	232.794
GCW_90093	GCW_90093	Not measured	Not measured	Not measured	Not measured	FALSE	Not measured	Not measured	Not measured	Not measured	Not measured	FALSE	No change detected	6.53e-218	0.23148	0.368478	1.41438			10264.3				295.593	68.4001	88.3888	114.036
GCW_90094	GCW_90094	Not measured	Not measured	Not measured	Not measured	FALSE	Not measured	Not measured	Not measured	Not measured	Not measured	FALSE	No change detected	9.35e-83	0.431093	0.00052346	3.68135			21389.8				146.488	63.0958	22.6618	84.97
GCW_90134	ispF	Not measured	Not measured	Not measured	Not measured	FALSE	Not measured	Not measured	Not measured	Not measured	Not measured	FALSE	No change detected	1.34e-05	0.613972	6.55e-11	0.565723			14065.1				832.679	508.426	2131.63	1173.47
GCW_90292	GCW_90292	Not measured	Not measured	Not measured	Not measured	FALSE	Not measured	Not measured	Not measured	Not measured	Not measured	FALSE	No change detected	1.14e-12	0.186148	0.122244	0.655702			1169.42				988.765	181.287	1466.07	777.361
GCW_90422	zip	Not measured	Not measured	Not measured	Not measured	FALSE	Not measured	Not measured	Not measured	Not measured	Not measured	FALSE	Up-regulated	2.63e-16	0.194693	1.44e-05	0.474317			39487.1				2381.55	457.984	189.421	86.4069
GCW_90442	GCW_90442	Not measured	Not measured	Not measured	Not measured	FALSE	Not measured	Not measured	Not measured	Not measured	Not measured	FALSE	No change detected	9.9e-08	0.282034	2.16e-11	3.68196			4974.67				2362.99	654.466	343.852	1213.36
GCW_90502	GCW_90502	Not measured	Not measured	Not measured	Not measured	FALSE	Not measured	Not measured	Not measured	Not measured	Not measured	FALSE	No change detected	3.63e-62	3.41928	0.0412689	1.65838							80.9311	277.018	41.6413	66.0055
GCW_90524	GCW_90524	Not measured	Not measured	Not measured	Not measured	FALSE	Not measured	Not measured	Not measured	Not measured	Not measured	FALSE	No change detected	2.24e-49	10.8988	0.0954379	0.661042							29.6891	318.636	23.708	13.6288
GCW_90526	GCW_90526	Not measured	Not measured	Not measured	Not measured	FALSE	Not measured	Not measured	Not measured	Not measured	Not measured	FALSE	No change detected	0	11.007	0.776685	1.00463			55627.4				20.8545	230.211	14.6232	13.2627
GCW_90537	GCW_90537	Not measured	Not measured	Not measured	Not measured	FALSE	Not measured	Not measured	Not measured	Not measured	Not measured	FALSE	No change detected	5.32e-67	2.38631	0.0144566	0.816982			14139				451.417	1074.81	488.693	385.763
GCW_90538	GCW_90538	Not measured	Not measured	Not measured	Not measured	FALSE	Not measured	Not measured	Not measured	Not measured	Not measured	FALSE	No change detected	0	2.7186	6.04e-12	0.585126			12623.4				299.263	812.807	313.15	178.696
GCW_90601	GCW_90601	Not measured	Not measured	Not measured	Not measured	FALSE	Not measured	Not measured	Not measured	Not measured	Not measured	FALSE	No change detected	1.07e-07	1.94177	0.924793	0.974304			6022.15				878.96	1712.59	1204.85	1135.59
GCW_90633	GCW_90633	Not measured	Not measured	Not measured	Not measured	FALSE	Not measured	Not measured	Not measured	Not measured	Not measured	FALSE	No change detected	0.000112	1.71352	1.38e-07	0.509793			12173.9				233.048	397.335	443.203	219.426
GCW_90642	GCW_90642	Not measured	Not measured	Not measured	Not measured	FALSE	Not measured	Not measured	Not measured	Not measured	Not measured	FALSE	No change detected	3.92e-30	11.427	0.0766424	10.5658			8491.89				2.70996	29.8703	0	0.559613
GCW_90643	GCW_90643	Not measured	Not measured	Not measured	Not measured	FALSE	Not measured	Not measured	Not measured	Not measured	Not measured	FALSE	No change detected	0.000112	1.71352	1.38e-07	0.509793			12173.9				233.048	397.335	443.203	219.426
GCW_90646	GCW_90646	Not measured	Not measured	Not measured	Not measured	FALSE	Not measured	Not measured	Not measured	Not measured	Not measured	FALSE	No change detected	3.95e-10	2.53389	0.0502909	1.11752			19610.4				297.955	739.528	239.237	260.013
GCW_90676	smtA	Not measured	Not measured	Not measured	Not measured	FALSE	Not measured	Not measured	Not measured	Not measured	Not measured	FALSE	No change detected	0.000277	0.434218	1.01e-05	3.40889			16194.9				98.0108	42.0161	56.252	188.774
GCW_90677	GCW_90677	Not measured	Not measured	Not measured	Not measured	FALSE	Not measured	Not measured	Not measured	Not measured	Not measured	FALSE	No change detected	0.00901	0.455529	0.00134982	2.89288			5575.25				119.526	52.9541	59.973	171.001
GCW_90851	GCW_90851	Not measured	Not measured	Not measured	Not measured	FALSE	Not measured	Not measured	Not measured	Not measured	Not measured	FALSE	No change detected	0.00234	1.08784	0.520676	1.15695			4852.33				1982.66	2154.21	1359.22	1491.32
GCW_90867	GCW_90867	Not measured	Not measured	Not measured	Not measured	FALSE	Not measured	Not measured	Not measured	Not measured	Not measured	FALSE	No change detected	0.0292	1.83441	0.0280316	1.49337			4616.98				760.68	1365.2	424.451	618.57
GCW_90874	GCW_90874	Not measured	Not measured	Not measured	Not measured	FALSE	Not measured	Not measured	Not measured	Not measured	Not measured	FALSE	No change detected	0.781877	1.02336	2.28e-07	6.28217			13171.7				155.072	159.55	37.2513	216.994
GCW_90876	GCW_90876	Not measured	Not measured	Not measured	Not measured	FALSE	Not measured	Not measured	Not measured	Not measured	Not measured	FALSE	No change detected	4.34e-253	3.88662	0.0230447	3.17174			28668.4				82.4419	320.358	30.1952	95.0018
GCW_90959	GCW_90959	Not measured	Not measured	Not measured	Not measured	FALSE	Not measured	Not measured	Not measured	Not measured	Not measured	FALSE	No change detected	0.72564	1.12616	6.32e-08	6.89539			7837.17				69.9902	74.9766	12.7226	76.0111
GCW_90986	GCW_90986	Not measured	Not measured	Not measured	Not measured	FALSE	Not measured	Not measured	Not measured	Not measured	Not measured	FALSE	No change detected	0.00839	1.42648	0.000224489	0.564393							63.0214	89.5575	113.298	61.5044
GCW_90997	GCW_90997	Not measured	Not measured	Not measured	Not measured	FALSE	Not measured	Not measured	Not measured	Not measured	Not measured	FALSE	No change detected	0.00885	0.717985	0.110301	0.480693							385.107	275.805	586.569	232.09
GCW_91142	GCW_91142	Not measured	Not measured	Not measured	Not measured	FALSE	Not measured	Not measured	Not measured	Not measured	Not measured	FALSE	No change detected	0.319008	1.30549	0.00328633	16.8852			5169.02				7.90487	9.94036	2.05727	9.9151
GCW_91176	VlhA	Not measured	Not measured	Not measured	Not measured	FALSE	Not measured	Not measured	Not measured	Not measured	Not measured	FALSE	No change detected	0.013	0.23483	0.205296	1.2261							143.091	30.6573	417.756	490.938
GCW_91197	GCW_91197	Not measured	Not measured	Not measured	Not measured	FALSE	Not measured	Not measured	Not measured	Not measured	Not measured	FALSE	No change detected	0.216868	5.57513	0.319618	7.58762			5072.07				0.342318	1.04467	2.58234	5.61601
GCW_91202	GCW_91202	Not measured	Not measured	Not measured	Not measured	FALSE	Not measured	Not measured	Not measured	Not measured	Not measured	FALSE	No change detected	0.300666	0.725861	3.94e-10	0.394037			52237				1221.87	846.243	1765.34	676.5
GCW_91276	hatC	Not measured	Not measured	Not measured	Not measured	FALSE	Not measured	Not measured	Not measured	Not measured	Not measured	FALSE	No change detected	0.00146	1.67309	0.656497	1.61535			58727.2				49.2822	81.7151	90.6499	107.234
GCW_91278	GCW_91278	Not measured	Not measured	Not measured	Not measured	FALSE	Not measured	Not measured	Not measured	Not measured	Not measured	FALSE	No change detected	9.91e-06	0.473695	0.26544	0.725618			5197.34				296.343	141.32	348.593	239.273
GCW_91423	GCW_91423	Not measured	Not measured	Not measured	Not measured	FALSE	Not measured	Not measured	Not measured	Not measured	Not measured	FALSE	No change detected	0	2.94467	0.831998	1.25628							244.506	719.606	238.111	266.02
GCW_91455	GCW_91455	Not measured	Not measured	Not measured	Not measured	FALSE	Not measured	Not measured	Not measured	Not measured	Not measured	FALSE	No change detected	0.047	0.51838	0.00241934	0.544505			4848.77				183.171	95.2077	214.85	115.228
GCW_91461	GCW_91461	Not measured	Not measured	Not measured	Not measured	FALSE	Not measured	Not measured	Not measured	Not measured	Not measured	FALSE	No change detected	8.7e-28	1.78178	8.12e-05	6.213			33347.7				36.1771	64.5871	4.96006	27.3025
GCW_91651	GCW_91651	Not measured	Not measured	Not measured	Not measured	FALSE	Not measured	Not measured	Not measured	Not measured	Not measured	FALSE	No change detected	4.86e-05	1.36664	0.00067457	0.459946			22159.3				569.14	774.254	879.457	383.585
GCW_91909	GCW_91909	Not measured	Not measured	Not measured	Not measured	FALSE	Not measured	Not measured	Not measured	Not measured	Not measured	FALSE	No change detected	1.36e-74	13.0724	0.240829	28.1914			5581.42				7.41513	96.1653	1.24549	3.50006
GCW_91912	GCW_91912	Not measured	Not measured	Not measured	Not measured	FALSE	Not measured	Not measured	Not measured	Not measured	Not measured	FALSE	No change detected	1.22e-57	4.91008	8.85e-06	4.94767			10112.6				37.9544	183.903	16.3862	77.6153
GCW_91947	VlhA	Not measured	Not measured	Not measured	Not measured	FALSE	Not measured	Not measured	Not measured	Not measured	Not measured	FALSE	No change detected	7.86e-34	0.184048	1.02e-06	0.462514							218.907	40.6566	799.907	361.207
GCW_91948	VlhA	Not measured	Not measured	Not measured	Not measured	FALSE	Not measured	Not measured	Not measured	Not measured	Not measured	FALSE	No change detected	3.01e-31	0.632894	0.211424	1.33508			75382.9				76.7699	48.5874	157.446	204.203
GCW_91988	GCW_91988	Not measured	Not measured	Not measured	Not measured	FALSE	Not measured	Not measured	Not measured	Not measured	Not measured	FALSE	No change detected	0.00116	2.35698	0.916156	1.05728			9174.78				68.0342	156.617	54.6103	52.0742
GCW_92038	GCW_92038	Not measured	Not measured	Not measured	Not measured	FALSE	Not measured	Not measured	Not measured	Not measured	Not measured	FALSE	No change detected	5.43e-151	15.8315	1.16e-05	7.97538			8751.11				8.06478	128.23	1.49703	11.0918
GCW_92039	GCW_92039	Not measured	Not measured	Not measured	Not measured	FALSE	Not measured	Not measured	Not measured	Not measured	Not measured	FALSE	No change detected	5.77e-13	14.0854	0.00677055	5.33217			21206				18.5832	260.639	2.57956	10.1933
GCW_92117	GCW_92117	Not measured	Not measured	Not measured	Not measured	FALSE	Not measured	Not measured	Not measured	Not measured	Not measured	FALSE	No change detected	0.190606	1.35721	0.00561848	5.42963			4698.44				74.321	101.607	3.40111	19.0982
GCW_92148	GCW_92148	Not measured	Not measured	Not measured	Not measured	FALSE	Not measured	Not measured	Not measured	Not measured	Not measured	FALSE	No change detected	4.48e-10	2.41855	0.000844834	2.50043							86.9592	207.891	97.9795	230.709
GCW_92276	rnhC	Not measured	Not measured	Not measured	Not measured	FALSE	Not measured	Not measured	Not measured	Not measured	Not measured	FALSE	No change detected	0.103343	0.775787	0.120645	0.558808			38604.4				50.4778	38.89	139.076	74.9869
GCW_92301	GCW_92301	Not measured	Not measured	Not measured	Not measured	FALSE	Not measured	Not measured	Not measured	Not measured	Not measured	FALSE	No change detected	1.5e-122	7.23127	0.673503	1.24102			44257.6				11.3215	82.3167	3.1872	3.69632
GCW_92302	GCW_92302	Not measured	Not measured	Not measured	Not measured	FALSE	Not measured	Not measured	Not measured	Not measured	Not measured	FALSE	No change detected	6.83e-37	4.03486	0.88746	0.963738			11176.4				18.9902	76.0615	8.14836	7.3783
GCW_92397	VlhA.3.05	Not measured	Not measured	Not measured	Not measured	FALSE	Not measured	Not measured	Not measured	Not measured	Not measured	FALSE	No change detected	2.93e-11	0.591606	0.127992	0.598566							530.838	313.838	1376.85	853.562
GCW_92452	VlhA	Not measured	Not measured	Not measured	Not measured	FALSE	Not measured	Not measured	Not measured	Not measured	Not measured	FALSE	No change detected	5.68e-06	0.352324	5.32e-05	2.15287							48.429	16.8459	27.6333	55.7143
GCW_92456	VlhA	Not measured	Not measured	Not measured	Not measured	FALSE	Not measured	Not measured	Not measured	Not measured	Not measured	FALSE	No change detected	9.3e-15	0.584351	0.545594	0.948872							260.183	151.865	343.389	313.2
GCW_92658	GCW_92658	Not measured	Not measured	Not measured	Not measured	FALSE	Not measured	Not measured	Not measured	Not measured	Not measured	FALSE	No change detected	0.439734	0.932628	0.831998	0.962824							324.306	303.125	340.016	322.86
GCW_92846	GCW_92846	Not measured	Not measured	Not measured	Not measured	FALSE	Not measured	Not measured	Not measured	Not measured	Not measured	FALSE	No change detected	3.68e-11	0.629662	0.430975	0.813859							1435.61	902.828	956.228	760.017
GCW_92861	GCW_92861	Not measured	Not measured	Not measured	Not measured	FALSE	Not measured	Not measured	Not measured	Not measured	Not measured	FALSE	No change detected	0.0147	21.3539	0.401392	3.38871			5630.92				0.243293	3.99971	0	0.255975
GCW_92898	GCW_92898	Not measured	Not measured	Not measured	Not measured	FALSE	Not measured	Not measured	Not measured	Not measured	Not measured	FALSE	No change detected	0.251857	0.906919	0.12284	1.89016			16179				92.8695	84.5091	56.7964	99.9943
GCW_92996	GCW_92996	Not measured	Not measured	Not measured	Not measured	FALSE	Not measured	Not measured	Not measured	Not measured	Not measured	FALSE	No change detected	3.59e-20	3.56528	0.10621	2.58776			36542.8				25.0967	90.0198	4.71673	10.3797
GCW_93171	GCW_93171	Not measured	Not measured	Not measured	Not measured	FALSE	Not measured	Not measured	Not measured	Not measured	Not measured	FALSE	No change detected	1.88e-68	1.58434	0.0958591	1.36875			33311.5				126.973	201.195	195.444	251.138
GCW_93187	GCW_93187	Not measured	Not measured	Not measured	Not measured	FALSE	Not measured	Not measured	Not measured	Not measured	Not measured	FALSE	No change detected	2.08e-18	5.88318	2.28e-08	4.29651			20251.8				35.7316	201.435	7.77624	30.6445
GCW_93351	VlhA	Not measured	Not measured	Not measured	Not measured	FALSE	Not measured	Not measured	Not measured	Not measured	Not measured	FALSE	No change detected	0.625173	0.944496	5.9e-05	1.88015			70295.3				37.4925	35.1336	17.6606	31.3606
GCW_93352	GCW_93352	Not measured	Not measured	Not measured	Not measured	FALSE	Not measured	Not measured	Not measured	Not measured	Not measured	FALSE	No change detected	6.66e-06	0.142984	0.0150475	0.698177							214.916	30.5653	394.091	270.16
GCW_93361	VlhA	Not measured	Not measured	Not measured	Not measured	FALSE	Not measured	Not measured	Not measured	Not measured	Not measured	FALSE	No change detected	0.00271	0.562419	3.44e-09	2.77812			42102.7				88.4901	49.2424	138.541	376.36
GCW_93362	VlhA	Not measured	Not measured	Not measured	Not measured	FALSE	Not measured	Not measured	Not measured	Not measured	Not measured	FALSE	No change detected	4.55e-05	0.285223	0.0263732	0.454417			28391.3				1106.48	335.114	3266.23	1321.77
GCW_93371	VlhA	Not measured	Not measured	Not measured	Not measured	FALSE	Not measured	Not measured	Not measured	Not measured	Not measured	FALSE	No change detected	9.38e-05	0.659015	0.826913	0.951325			74789				209.813	138.81	440.557	412.266
GCW_93372	GCW_93372	Not measured	Not measured	Not measured	Not measured	FALSE	Not measured	Not measured	Not measured	Not measured	Not measured	FALSE	No change detected	0.097	0.261931	0.00151511	2.72089			5065.6				79.8916	16.9606	128.087	318.402
GCW_93396	GCW_93396	Not measured	Not measured	Not measured	Not measured	FALSE	Not measured	Not measured	Not measured	Not measured	Not measured	FALSE	No change detected	0.000195	23.3312	0.0284624	19.7352			5555.49				0.310392	4.0007	0	1.20272
GCW_93654	GCW_93654	Not measured	Not measured	Not measured	Not measured	FALSE	Not measured	Not measured	Not measured	Not measured	Not measured	FALSE	No change detected	8.28e-12	0.368892	1.12e-18	4.36123			56424.7				793.416	291.264	68.5191	290.7
GCW_93776	GCW_93776	Not measured	Not measured	Not measured	Not measured	FALSE	Not measured	Not measured	Not measured	Not measured	Not measured	FALSE	No change detected	0.0335	0.500386	0.0168461	2.15277			25300.1				182.084	87.1554	48.5107	89.6421
GCW_93806	hsdM	Not measured	Not measured	Not measured	Not measured	FALSE	Not measured	Not measured	Not measured	Not measured	Not measured	FALSE	No change detected	0.069	0.88043	0.00275869	0.843329			36466.1				398.04	349.827	570.274	466.339
GCW_93807	GCW_93807	Not measured	Not measured	Not measured	Not measured	FALSE	Not measured	Not measured	Not measured	Not measured	Not measured	FALSE	No change detected	7.67e-297	4.1202	5.38e-05	3.01358			58992.5				79.1179	325.911	30.1893	90.8275
GCW_93849	GCW_93849	Not measured	Not measured	Not measured	Not measured	FALSE	Not measured	Not measured	Not measured	Not measured	Not measured	FALSE	No change detected	0.6505	1.08165	0.00221263	2.06601			15283.1				233.243	251.043	144.019	#VALUE!
GCW_93852	GCW_93852	Not measured	Not measured	Not measured	Not measured	FALSE	Not measured	Not measured	Not measured	Not measured	Not measured	FALSE	No change detected	1.61e-33	0.343174	0.0787593	0.74147			19833.8				1549.94	533.724	1930.16	1408.4
GCW_93874	rlmB	Not measured	Not measured	Not measured	Not measured	FALSE	Not measured	Not measured	Not measured	Not measured	Not measured	FALSE	No change detected	4e-48	8.39935	1.74e-05	3.88917			7390.41				17.2942	146.344	3.80227	14.3008
GCW_93876	GCW_93876	Not measured	Not measured	Not measured	Not measured	FALSE	Not measured	Not measured	Not measured	Not measured	Not measured	FALSE	No change detected	7.96e-11	3.04024	0.654066	7.14026			6631.72				9.95557	30.2069	6.2476	8.4016
GCW_93902	GCW_93902	Not measured	Not measured	Not measured	Not measured	FALSE	Not measured	Not measured	Not measured	Not measured	Not measured	FALSE	No change detected	5.16e-44	5.33259	4.47e-20	9.46184			5890.98				117.034	626.688	32.9978	247.898
GCW_93946	GCW_93946	Not measured	Not measured	Not measured	Not measured	FALSE	Not measured	Not measured	Not measured	Not measured	Not measured	FALSE	No change detected	0	24.8257	5.52e-13	9.84787			26259.3				133.078	3301.4	9.31335	87.5209
GCW_93948	GCW_93948	Not measured	Not measured	Not measured	Not measured	FALSE	Not measured	Not measured	Not measured	Not measured	Not measured	FALSE	No change detected	6.5e-70	32.2504	1.23e-16	60.9831			5086.74				93.4801	3029.73	3.99566	54.1771
GCW_93958	GCW_93958	Not measured	Not measured	Not measured	Not measured	FALSE	Not measured	Not measured	Not measured	Not measured	Not measured	FALSE	No change detected	4.88e-101	13.1288	1.44e-09	10.5873			14786.4				263.987	3405.55	18.3848	185.258
GCW_93971	GCW_93971	Not measured	Not measured	Not measured	Not measured	FALSE	Not measured	Not measured	Not measured	Not measured	Not measured	FALSE	No change detected	1.17e-09	5.73095	5.88e-12	10.0533			26400.6				185.396	1055.87	25.4855	248.72
GCW_99016	GCW_99016	Not measured	Not measured	Not measured	Not measured	FALSE	Not measured	Not measured	Not measured	Not measured	Not measured	FALSE	No change detected	5.35e-09	79.2225	0.335487	6.14384							0.507975	17.7342	0.660381	2.01636
GCW_99017	GCW_99017	Not measured	Not measured	Not measured	Not measured	FALSE	Not measured	Not measured	Not measured	Not measured	Not measured	FALSE	No change detected	8.42e-41	4.1352	0.863019	1.26929			12196.3				16.7624	69.1707	11.4257	12.7435
GCW_99018	GCW_99018	Not measured	Not measured	Not measured	Not measured	FALSE	Not measured	Not measured	Not measured	Not measured	Not measured	FALSE	No change detected	1.03e-24	6.18469	0.292421	1.49208			8133.39				15.7813	97.7677	8.57989	11.7251
GCW_99045	GCW_99045	Not measured	Not measured	Not measured	Not measured	FALSE	Not measured	Not measured	Not measured	Not measured	Not measured	FALSE	No change detected	0.421123	0.776871	0.0445935	12.3673			7019.27				17.0497	12.8903	2.59842	8.2687
GCW_99046	GCW_99046	Not measured	Not measured	Not measured	Not measured	FALSE	Not measured	Not measured	Not measured	Not measured	Not measured	FALSE	No change detected	0.303884	0.668834	0.00247652	38.6137			5883.6				10.9592	7.55456	0.293962	2.888
[1] Maier, T. et al. Quantification of mRNA and protein and integration with protein turnover in a bacterium. Mol. Syst. Biol. 7, 511 (2011).
[2] Fisunov, G. et al. Ribosome profiling reveals an adaptation strategy of reduced bacterium to acute stress. Biochimie 132, 66–74 (2017).
