# Supplementary material for: Response induced in Mycoplasma gallisepticum under heat shock might be relevant to infection process
Source: Sci Rep. 2017 Sep 12;7:11330. doi: 10.1038/s41598-017-09237-7 (PMC5595898; doi:10.1038/s41598-017-09237-7)
Supplement: Supplementary file 4 — Table S3 [file 41598_2017_9237_MOESM4_ESM.xls]

## Sheet: Metabolic response
Response induced in Mycoplasma gallisepticum under heat shock might be relevant to infection process.
Ivan Butenko, Anna Vanyushkina, Olga Pobeguts, Daria Matyushkina*, Sergey Kovalchuk, Alexey Gorbachev, Nicolay Anikanov, Gleb Fisunov, Vadim Govorun
*d.matyushkina@gmail.com
Table S3. Mycoplasma gallispeticum metabolome response to heat shock
Metabolic path	Metabolite	KEGG Accession	Adduct (+)	Adduct (-)	dppm (+)	dppm (-)	Direction	Fold change	p-value
Terpenoid synthesis	4-(cytidine-5'-diphospho)-2-C-methyl-D-erithritol	C11435	[M+H-H2O]+		6		Down-regulated	0	0.0413
Purine metabolism	AMP/dGMP	C00020/C01367		[M-H]-		8	Down-regulated
Signaling	cADP-ribose	C13050		[M-H2O-H]-		2	Down-regulated	0.00417589	0.0416
Arginine metabolism	L-citrulline	C00327	[M+H]+	[M-H]-	12		Down-regulated	0.0801282	0.0005
Arginine metabolism	L-citrulline	C00327	[M+Na]+		10		Down-regulated	0.0727273	0.0009
Arginine metabolism	L-citrulline	C00327	[M+Na]+		10	2	Down-regulated	0.0727273	0.0009
Aminoacid metabolism	L-glutamate	C00025		[M-H]-		16	Down-regulated	0.0125094	0.0584
Arginine metabolism	L-ornitine	C00077		[M-H]-		9	Down-regulated	0.0868056	0.0519
Aminoacid metabolism	L-proline	C00148	[M+Na]+		13		Down-regulated	0.0733676	0.0013
Aminoacid metabolism	L-proline	C00148	[M+H]+	[M-H]-	13		Down-regulated	0.289017	0.0027
Valine metabolism	L-valine/betaine	C00183/C00719	[M+H]+	[M-H]-	13	6	Down-regulated	0.584795	0.0356
Energy metabolism	NADPH	C00005		[M-H]-		10	Down-regulated	0.0327439	0.0449
NAD synthesis	Nicotinamide mononucleotide	C00455	[M+K]+		7		Down-regulated	0.187266	0.0053
NAD synthesis	Nicotineamide	C00153	[M+H]+		12		Down-regulated	0.421941	0.0538
Glycerophospholipid metabolism	sn-glycero-3-phosphate	C00093		[M-H]-		0	Down-regulated
Glycerophospholipid metabolism	sn-glycero-3-phosphocholine	C00670	[M+Na]+		8		Down-regulated	0.30303	0.0004
Glycerophospholipid metabolism	sn-glycero-3-phosphocholine	C00670	[M+H]+		8		Down-regulated	0.395257	0.0015
Glycerophospholipid metabolism	sn-glycero-3-phosphocholine	C00670	[M+K]+		7		Down-regulated	0.632911	0.0183
Terpenoid synthesis	2-C-methyl-D-erithritol-4-phosphate	C11434	[M+H-2H2O]+		16		Up-regulated	2.6	0.0026
Pyrimidine metabolism	Adenosine	C00212	[M+H]+	[M-H]-	0	12	Up-regulated
Aminoacid metabolism	Aspartate-b-semialdehyde	C00441	[M+NH4]+		12		Up-regulated	3.5	0.0042
Purine metabolism	Canthosine	C01762	[M+H-H2O]+		10		Up-regulated	518	0.0184
Pyrimidine metabolism	CMP	C00055	[M+H]+		6		Up-regulated
Pyrimidine metabolism	Cythosine	C00380	[M+H]+		11		Up-regulated
Pyrimidine metabolism	Cytidine	C00475	[M+Na]+		8		Up-regulated	6.1	0.0083
Purine metabolism	Desoxiguanosine	C00387	[M+H]+	[M-H]-	7	12	Up-regulated	8.6	0.0369
Carbohydrate metabolism	D-mannitol/D-sorbitol	C00392			19		Up-regulated	1.9	0.0165
Carbohydrate metabolism	D-mannitol/D-sorbitol	C00794					Up-regulated
Purine metabolism	GMP	C00144	[M+H]+		7		Up-regulated
Purine metabolism	Guanine	C00242	[M+H]+		10		Up-regulated
Purine metabolism	Guanosine	C00387	[M+K]+		8		Up-regulated	6.7	0.0467
Purine metabolism	Guanosine	C00387	[M+Na]+		7		Up-regulated	3	0.0311
Purine metabolism	Guanosine	C00330	[M+H]+	[M-H]-	0	12	Up-regulated
Energy metabolism	NAD+	C00003	[M+H]+		19		Up-regulated
Pyrimidine metabolism	Thimidine	C00214	[M+Li]+		15		Up-regulated	2.2	0.0058
Pyrimidine metabolism	Uracil	C00106	[M+H]+		11		Up-regulated	13.6	0.0068
Pyrimidine metabolism	Uridine	C00299	[M+H]+	[M-H]-		8	Up-regulated
Purine metabolism	Xanthine	C00385	[M+H-H2O]+		17		Up-regulated	26.5	0.0315
